# Supplementary material for: Genomic and functional divergence of oxalate metabolism pathways in bacteria from contrasting ecosystems
Source: Microb Genom. 2026 Feb 20;12(2):001587. doi: 10.1099/mgen.0.001587 (PMC12927642; doi:10.1099/mgen.0.001587)
Supplement: Uncited Supplementary Material 2. [file mgen-12-01587-s002.xlsx]

## Sheet: Additional_Supplementary_File1
S.no	D21_CODE	ANI_GENUS	GENUS_sp. [ANI]	COUNTRY	LOCATION	BIOPROJECT ID	ACCESSION	DATATYPE	DATABASE	LINK
1	AK001	Isoptericola	Isoptericola sp.	Saudi Arabia	KAUST	PRJNA1348955	SRR35951319	Rawreads	NCBI	https://trace.ncbi.nlm.nih.gov/Traces/?run=SRR35951319
2	AK002	Paenibacillus	Paenibacillus sp. AK002	Saudi Arabia	Thuwal	PRJNA827473	CP096377	Genome	NCBI	https://www.ncbi.nlm.nih.gov/nuccore/CP096377
3	AK004	Pseudoalteromonas	Pseudoalteromonas sp.	Saudi Arabia	KAUST	PRJNA1348955	SRR35951318	Rawreads	NCBI	https://trace.ncbi.nlm.nih.gov/Traces/?run=SRR35951318
4	AK009	Corynebacterium	Corynebacterium sanguinis	Saudi Arabia	KAUST	PRJNA1348955	SRR35951099	Rawreads	NCBI	https://trace.ncbi.nlm.nih.gov/Traces/?run=SRR35951099
5	AK010	Paenibacillus	Paenibacillus lautus	Saudi Arabia	KAUST	PRJNA1348955	SRR35951192	Rawreads	NCBI	https://trace.ncbi.nlm.nih.gov/Traces/?run=SRR35951192
6	AK011	Paenibacillus	Paenibacillus sp. AK011	Saudi Arabia	Thuwal	PRJNA1348955	SRR35951177	Rawreads	NCBI	https://trace.ncbi.nlm.nih.gov/Traces/?run=SRR35951177
7	AK012	Halobacillus	Halobacillus sp. AK012	Saudi Arabia	Thuwal	PRJNA1348955	SRR35951176	Rawreads	NCBI	https://trace.ncbi.nlm.nih.gov/Traces/?run=SRR35951176
8	AK013	Cytobacillus	Cytobacillus gottheilii	Saudi Arabia	Thuwal	PRJEB101632	ERR15954733	Rawreads	ENA	https://www.ebi.ac.uk/ena/browser/view/ERR15954733
9	AK014	Isoptericola	Isoptericola sp.	Saudi Arabia	KAUST	PRJNA1348955	SRR35951181	Rawreads	NCBI	https://trace.ncbi.nlm.nih.gov/Traces/?run=SRR35951181
10	AK015	Virgibacillus	Virgibacillus chiguensis	Saudi Arabia	KAUST	PRJNA1348955	SRR35951242	Rawreads	NCBI	https://trace.ncbi.nlm.nih.gov/Traces/?run=SRR35951242
11	AK016	Halobacillus	Halobacillus sp. AK016	Saudi Arabia	Thuwal	PRJNA1348955	SRR35951247	Rawreads	NCBI	https://trace.ncbi.nlm.nih.gov/Traces/?run=SRR35951247
12	AK018	Isoptericola	Isoptericola sp.	Saudi Arabia	KAUST	PRJNA1348955	SRR35951231	Rawreads	NCBI	https://trace.ncbi.nlm.nih.gov/Traces/?run=SRR35951231
13	AK022	Isoptericola	Isoptericola sp.	Saudi Arabia	KAUST	PRJNA1348955	SRR35951340	Rawreads	NCBI	https://trace.ncbi.nlm.nih.gov/Traces/?run=SRR35951340
14	AK024	Halobacillus	Halobacillus sp. AK024	Saudi Arabia	Thuwal	PRJNA1348955	SRR35951246	Rawreads	NCBI	https://trace.ncbi.nlm.nih.gov/Traces/?run=SRR35951246
15	AK025	Halobacillus	Halobacillus sp. AK025	Saudi Arabia	Thuwal	PRJNA1348955	SRR35951245	Rawreads	NCBI	https://trace.ncbi.nlm.nih.gov/Traces/?run=SRR35951245
16	AK026	Bacillus	Bacillus paralicheniformis	Saudi Arabia	KAUST	PRJNA1348955	SRR35951329	Rawreads	NCBI	https://trace.ncbi.nlm.nih.gov/Traces/?run=SRR35951329
17	AK027	Isoptericola	Isoptericola sp.	Saudi Arabia	KAUST	PRJNA1348955	SRR35951126	Rawreads	NCBI	https://trace.ncbi.nlm.nih.gov/Traces/?run=SRR35951126
18	AK028	Halobacillus	Halobacillus sp. AK028	Saudi Arabia	Thuwal	PRJNA1348955	SRR35951244	Rawreads	NCBI	https://trace.ncbi.nlm.nih.gov/Traces/?run=SRR35951244
19	AK030	Microbulbifer	Microbulbifer sp.	Saudi Arabia	KAUST	PRJNA1348955	SRR35951317	Rawreads	NCBI	https://trace.ncbi.nlm.nih.gov/Traces/?run=SRR35951317
20	AK031	Bacillus	Bacillus sp. AK031	Saudi Arabia	Thuwal	PRJNA827473	CP096424-CP096425	Genome	NCBI	https://www.ncbi.nlm.nih.gov/nuccore/CP096424
21	AK033	Bacillus	Bacillus sp.	Saudi Arabia	KAUST	PRJNA1348955	SRR35951306	Rawreads	NCBI	https://trace.ncbi.nlm.nih.gov/Traces/?run=SRR35951306
22	AK034	Kushneria	Kushneria sp. AK034	Saudi Arabia	Thuwal	PRJNA1348955	SRR35951243	Rawreads	NCBI	https://trace.ncbi.nlm.nih.gov/Traces/?run=SRR35951243
23	AK035	Vibrio	Vibrio sp. AK035	Saudi Arabia	Thuwal	PRJNA1348955	SRR35951241	Rawreads	NCBI	https://trace.ncbi.nlm.nih.gov/Traces/?run=SRR35951241
24	AK037	Pseudoalteromonas	Pseudoalteromonas sp. AK037	Saudi Arabia	Thuwal	PRJNA1348955	SRR35951240	Rawreads	NCBI	https://trace.ncbi.nlm.nih.gov/Traces/?run=SRR35951240
25	AK040	Vibrio	Vibrio sp. AK040	Saudi Arabia	Thuwal	PRJNA1348955	SRR35951239	Rawreads	NCBI	https://trace.ncbi.nlm.nih.gov/Traces/?run=SRR35951239
26	AK046	Vibrio	Vibrio sp. AK046	Saudi Arabia	Thuwal	PRJNA1348955	SRR35951238	Rawreads	NCBI	https://trace.ncbi.nlm.nih.gov/Traces/?run=SRR35951238
27	AK049	Kushneria	Kushneria sp. AK049	Saudi Arabia	Thuwal	PRJNA1348955	SRR35951237	Rawreads	NCBI	https://trace.ncbi.nlm.nih.gov/Traces/?run=SRR35951237
28	AK052	Pseudoalteromonas	Pseudoalteromonas sp. AK052	Saudi Arabia	Thuwal	PRJNA1348955	SRR35951236	Rawreads	NCBI	https://trace.ncbi.nlm.nih.gov/Traces/?run=SRR35951236
29	AK053	Marinobacter	Marinobacter sp. AK053	Saudi Arabia	Thuwal	PRJNA1348955	SRR35951235	Rawreads	NCBI	https://trace.ncbi.nlm.nih.gov/Traces/?run=SRR35951235
30	AK054	Halobacillus	Halobacillus sp. AK054	Saudi Arabia	Thuwal	PRJNA1348955	SRR35951234	Rawreads	NCBI	https://trace.ncbi.nlm.nih.gov/Traces/?run=SRR35951234
31	AK056	Thalassospira	Thalassospira sp.	Saudi Arabia	KAUST	PRJNA1348955	SRR35951223	Rawreads	NCBI	https://trace.ncbi.nlm.nih.gov/Traces/?run=SRR35951223
32	AK057	Cobetia	Cobetia sp. AK057	Saudi Arabia	Thuwal	PRJNA1348955	SRR35951233	Rawreads	NCBI	https://trace.ncbi.nlm.nih.gov/Traces/?run=SRR35951233
33	AK061	Vibrio	Vibrio sp. AK061	Saudi Arabia	Thuwal	PRJNA1348955	SRR35951232	Rawreads	NCBI	https://trace.ncbi.nlm.nih.gov/Traces/?run=SRR35951232
34	AK067	Vibrio	Vibrio sp. AK067	Saudi Arabia	Thuwal	PRJNA1348955	SRR35951230	Rawreads	NCBI	https://trace.ncbi.nlm.nih.gov/Traces/?run=SRR35951230
35	AK068	Pseudoalteromonas	Pseudoalteromonas sp. AK068	Saudi Arabia	Thuwal	PRJNA1348955	SRR35951229	Rawreads	NCBI	https://trace.ncbi.nlm.nih.gov/Traces/?run=SRR35951229
36	AK070	Pseudoalteromonas	Pseudoalteromonas sp. AK070	Saudi Arabia	Thuwal	PRJNA1348955	SRR35951228	Rawreads	NCBI	https://trace.ncbi.nlm.nih.gov/Traces/?run=SRR35951228
37	AK072	Pseudoalteromonas	Pseudoalteromonas sp. AK072	Saudi Arabia	Thuwal	PRJNA1348955	SRR35951227	Rawreads	NCBI	https://trace.ncbi.nlm.nih.gov/Traces/?run=SRR35951227
38	AK073	Terasakiispira	Terasakiispira papahanaumokuakeensis	Saudi Arabia	KAUST	PRJNA1348955	SRR35951212	Rawreads	NCBI	https://trace.ncbi.nlm.nih.gov/Traces/?run=SRR35951212
39	AK074	Marinobacter	Marinobacter sp. AK074	Saudi Arabia	Thuwal	PRJNA1348955	SRR35951226	Rawreads	NCBI	https://trace.ncbi.nlm.nih.gov/Traces/?run=SRR35951226
40	AK077	Tritonibacter	Tritonibacter sp. AK077	Saudi Arabia	Thuwal	PRJNA1348955	SRR35951225	Rawreads	NCBI	https://trace.ncbi.nlm.nih.gov/Traces/?run=SRR35951225
41	AK078	Vibrio	Vibrio sp. AK078	Saudi Arabia	Thuwal	PRJNA1348955	SRR35951224	Rawreads	NCBI	https://trace.ncbi.nlm.nih.gov/Traces/?run=SRR35951224
42	AK089	Microbulbifer	Microbulbifer sp. AK089	Saudi Arabia	Thuwal	PRJNA1348955	SRR35951067	Rawreads	NCBI	https://trace.ncbi.nlm.nih.gov/Traces/?run=SRR35951067
43	AK091	Demequina	Demequina sp.	Saudi Arabia	KAUST	PRJNA1348955	SRR35951201	Rawreads	NCBI	https://trace.ncbi.nlm.nih.gov/Traces/?run=SRR35951201
44	AK094	Marinobacter	Marinobacter sp. AK094	Saudi Arabia	Thuwal	PRJNA1348955	SRR35951066	Rawreads	NCBI	https://trace.ncbi.nlm.nih.gov/Traces/?run=SRR35951066
45	AK097	Isoptericola	Isoptericola sp. AK097	Saudi Arabia	Thuwal	PRJNA1348955	SRR35951065	Rawreads	NCBI	https://trace.ncbi.nlm.nih.gov/Traces/?run=SRR35951065
46	AK102	Vibrio	Vibrio mangrovi	Saudi Arabia	KAUST	PRJNA1348955	SRR35951166	Rawreads	NCBI	https://trace.ncbi.nlm.nih.gov/Traces/?run=SRR35951166
47	AK103	Staphylococcus	Staphylococcus saprophyticus	Saudi Arabia	KAUST	PRJNA1348955	SRR35951180	Rawreads	NCBI	https://trace.ncbi.nlm.nih.gov/Traces/?run=SRR35951180
48	AK106	Pseudomonas	Pseudomonas sp. AK106	Saudi Arabia	Thuwal	PRJNA827473	CP096426-CP096428	Genome	NCBI	https://www.ncbi.nlm.nih.gov/nuccore/CP096426
49	AK119	Marinomonas	Marinomonas sp.	Saudi Arabia	KAUST	PRJNA1348955	SRR35951155	Rawreads	NCBI	https://trace.ncbi.nlm.nih.gov/Traces/?run=SRR35951155
50	AK121	Halobacillus	Halobacillus sp. AK121	Saudi Arabia	Thuwal	PRJNA1348955	SRR35951339	Rawreads	NCBI	https://trace.ncbi.nlm.nih.gov/Traces/?run=SRR35951339
51	AK124	Bacillus	Bacillus paralicheniformis	Saudi Arabia	Thuwal	PRJNA827473	CP096378	Genome	NCBI	https://www.ncbi.nlm.nih.gov/nuccore/CP096378
52	AK127	Bacillus	Bacillus sp. AK127	Saudi Arabia	Thuwal	PRJNA1348955	SRR35951338	Rawreads	NCBI	https://trace.ncbi.nlm.nih.gov/Traces/?run=SRR35951338
53	AK128	Litchfieldia	Litchfieldia sp. AK128	Saudi Arabia	Thuwal	PRJNA827473	CP096379	Genome	NCBI	https://www.ncbi.nlm.nih.gov/nuccore/CP096379
54	AK129	Bacillus	Bacillus sp. AK129	Saudi Arabia	Thuwal	PRJNA1348955	SRR35951337	Rawreads	NCBI	https://trace.ncbi.nlm.nih.gov/Traces/?run=SRR35951337
55	AK130	Bacillus	Bacillus paralicheniformis	Saudi Arabia	Thuwal	PRJNA827473	CP096380	Genome	NCBI	https://www.ncbi.nlm.nih.gov/nuccore/CP096380
56	AK132	Litoreibacter	Litoreibacter sp.	Saudi Arabia	KAUST	PRJNA1348955	SRR35951288	Rawreads	NCBI	https://trace.ncbi.nlm.nih.gov/Traces/?run=SRR35951288
57	AK133	Pseudoalteromonas	Pseudoalteromonas sp. AK133	Saudi Arabia	Thuwal	PRJNA1348955	SRR35951336	Rawreads	NCBI	https://trace.ncbi.nlm.nih.gov/Traces/?run=SRR35951336
58	AK135	Kushneria	Kushneria sp. AK135	Saudi Arabia	Thuwal	PRJNA1348955	SRR35951335	Rawreads	NCBI	https://trace.ncbi.nlm.nih.gov/Traces/?run=SRR35951335
59	AK138	Cobetia	Cobetia sp. AK138	Saudi Arabia	Thuwal	PRJNA1348955	SRR35951334	Rawreads	NCBI	https://trace.ncbi.nlm.nih.gov/Traces/?run=SRR35951334
60	AK141	Pontibacillus	Pontibacillus sp. AK141	Saudi Arabia	Thuwal	PRJNA1348955	SRR35951333	Rawreads	NCBI	https://trace.ncbi.nlm.nih.gov/Traces/?run=SRR35951333
61	AK143	Halobacillus	Halobacillus sp. AK143	Saudi Arabia	Thuwal	PRJNA1348955	SRR35951332	Rawreads	NCBI	https://trace.ncbi.nlm.nih.gov/Traces/?run=SRR35951332
62	AK146	Halobacillus	Halobacillus sp. AK146	Saudi Arabia	Thuwal	PRJNA1348955	SRR35951331	Rawreads	NCBI	https://trace.ncbi.nlm.nih.gov/Traces/?run=SRR35951331
63	AK148	Virgibacillus	Virgibacillus chiguensis	Saudi Arabia	KAUST	PRJNA1348955	SRR35951277	Rawreads	NCBI	https://trace.ncbi.nlm.nih.gov/Traces/?run=SRR35951277
64	AK150	Bacillus	Bacillus sp. AK150	Saudi Arabia	Thuwal	PRJNA1348955	SRR35951330	Rawreads	NCBI	https://trace.ncbi.nlm.nih.gov/Traces/?run=SRR35951330
65	AK151	Halomonas	Halomonas smyrnensis	Saudi Arabia	KAUST	PRJNA1348955	SRR35951110	Rawreads	NCBI	https://trace.ncbi.nlm.nih.gov/Traces/?run=SRR35951110
66	AK153	Halomonas	Halomonas sp. AK153	Saudi Arabia	Thuwal	PRJNA1348955	SRR35951328	Rawreads	NCBI	https://trace.ncbi.nlm.nih.gov/Traces/?run=SRR35951328
67	AK154	Isoptericola	Isoptericola sp.	Saudi Arabia	KAUST	PRJNA1348955	SRR35951098	Rawreads	NCBI	https://trace.ncbi.nlm.nih.gov/Traces/?run=SRR35951098
68	AK155	Acinetobacter	Acinetobacter lwoffii	Saudi Arabia	KAUST	PRJNA1348955	SRR35951267	Rawreads	NCBI	https://trace.ncbi.nlm.nih.gov/Traces/?run=SRR35951267
69	AK157	Isoptericola	Isoptericola sp. AK157	Saudi Arabia	Thuwal	PRJNA1348955	SRR35951327	Rawreads	NCBI	https://trace.ncbi.nlm.nih.gov/Traces/?run=SRR35951327
70	AK160	Isoptericola	Isoptericola sp.	Saudi Arabia	KAUST	PRJNA1348955	SRR35951256	Rawreads	NCBI	https://trace.ncbi.nlm.nih.gov/Traces/?run=SRR35951256
71	AK161	Halobacillus	Halobacillus sp. AK161	Saudi Arabia	Thuwal	PRJNA1348955	SRR35951326	Rawreads	NCBI	https://trace.ncbi.nlm.nih.gov/Traces/?run=SRR35951326
72	AK164	Isoptericola	Isoptericola sp. AK164	Saudi Arabia	Thuwal	PRJNA929179	CP11P9106	Genome	NCBI	https://www.ncbi.nlm.nih.gov/nuccore/CP11P9106
73	AK165	Isoptericola	Isoptericola sp.	Saudi Arabia	KAUST	PRJNA1348955	SRR35951089	Rawreads	NCBI	https://trace.ncbi.nlm.nih.gov/Traces/?run=SRR35951089
74	AK170	Vibrio	Vibrio sp. AK170	Saudi Arabia	Thuwal	PRJNA1348955	SRR35951325	Rawreads	NCBI	https://trace.ncbi.nlm.nih.gov/Traces/?run=SRR35951325
75	AK171	Tritonibacter	Tritonibacter mobilis	Saudi Arabia	Thuwal	PRJNA973967	CP126134	Genome	NCBI	https://www.ncbi.nlm.nih.gov/nuccore/CP126134
76	AK173	Halomonas	Halomonas sp.	Saudi Arabia	KAUST	PRJNA1348955	SRR35951078	Rawreads	NCBI	https://trace.ncbi.nlm.nih.gov/Traces/?run=SRR35951078
77	AK176	Isoptericola	Isoptericola sp. AK176	Saudi Arabia	Thuwal	PRJNA1348955	SRR35951324	Rawreads	NCBI	https://trace.ncbi.nlm.nih.gov/Traces/?run=SRR35951324
78	AK178	Kushneria	Kushneria sp. AK178	Saudi Arabia	Thuwal	PRJNA827473	CP096381	Genome	NCBI	https://www.ncbi.nlm.nih.gov/nuccore/CP096381
79	AK180	Kushneria	Kushneria sp. AK180	Saudi Arabia	Thuwal	PRJNA1348955	SRR35951323	Rawreads	NCBI	https://trace.ncbi.nlm.nih.gov/Traces/?run=SRR35951323
80	AK181	Pseudomonas	Pseudomonas sp. AK181	Saudi Arabia	Thuwal	PRJNA1348955	SRR35951322	Rawreads	NCBI	https://trace.ncbi.nlm.nih.gov/Traces/?run=SRR35951322
81	AK183	Isoptericola	Isoptericola sp. AK183	Saudi Arabia	Thuwal	PRJNA1348955	SRR35951321	Rawreads	NCBI	https://trace.ncbi.nlm.nih.gov/Traces/?run=SRR35951321
82	AK186	Halobacillus	Halobacillus sp. AK186	Saudi Arabia	Thuwal	PRJNA1348955	SRR35951320	Rawreads	NCBI	https://trace.ncbi.nlm.nih.gov/Traces/?run=SRR35951320
83	AK189	Pseudoalteromonas	Pseudoalteromonas sp. AK189	Saudi Arabia	Thuwal	PRJNA1348955	SRR35951127	Rawreads	NCBI	https://trace.ncbi.nlm.nih.gov/Traces/?run=SRR35951127
84	AK191	Terasakiispira	Terasakiispira sp.	Saudi Arabia	KAUST	PRJNA1348955	SRR35951151	Rawreads	NCBI	https://trace.ncbi.nlm.nih.gov/Traces/?run=SRR35951151
85	AK193	Vibrio	Vibrio sp. AK193	Saudi Arabia	Thuwal	PRJNA1348955	SRR35951125	Rawreads	NCBI	https://trace.ncbi.nlm.nih.gov/Traces/?run=SRR35951125
86	AK196	Halomonas	Halomonas sp. AK196	Saudi Arabia	Thuwal	PRJNA1348955	SRR35951124	Rawreads	NCBI	https://trace.ncbi.nlm.nih.gov/Traces/?run=SRR35951124
87	AK197	Vibrio	Vibrio sp. AK197	Saudi Arabia	Thuwal	PRJNA827473	CP096429-CP096430	Genome	NCBI	https://www.ncbi.nlm.nih.gov/nuccore/CP096429
88	AK200	Martelella	Martelella sp. AK200	Saudi Arabia	Thuwal	PRJNA1348955	SRR35951123	Rawreads	NCBI	https://trace.ncbi.nlm.nih.gov/Traces/?run=SRR35951123
89	AK201	Isoptericola	Isoptericola sp.	Saudi Arabia	KAUST	PRJNA1348955	SRR35951140	Rawreads	NCBI	https://trace.ncbi.nlm.nih.gov/Traces/?run=SRR35951140
90	AK204	Pseudoalteromonas	Pseudoalteromonas sp. AK204	Saudi Arabia	Thuwal	PRJNA1348955	SRR35951122	Rawreads	NCBI	https://trace.ncbi.nlm.nih.gov/Traces/?run=SRR35951122
91	AK205	Martelella	Martelella sp.	Saudi Arabia	KAUST	PRJNA1348955	SRR35951129	Rawreads	NCBI	https://trace.ncbi.nlm.nih.gov/Traces/?run=SRR35951129
92	AK209	Tritonibacter	Tritonibacter mobilis	Saudi Arabia	KAUST	PRJNA1348955	SRR35951194	Rawreads	NCBI	https://trace.ncbi.nlm.nih.gov/Traces/?run=SRR35951194
93	AK210	Isoptericola	Isoptericola sp.	Saudi Arabia	KAUST	PRJNA1348955	SRR35951193	Rawreads	NCBI	https://trace.ncbi.nlm.nih.gov/Traces/?run=SRR35951193
94	AK213	Isoptericola	Isoptericola sp. AK213	Saudi Arabia	Thuwal	PRJNA1348955	SRR35951121	Rawreads	NCBI	https://trace.ncbi.nlm.nih.gov/Traces/?run=SRR35951121
95	AK216	Paenibacillus	Paenibacillus lautus	Saudi Arabia	KAUST	PRJNA1348955	SRR35951191	Rawreads	NCBI	https://trace.ncbi.nlm.nih.gov/Traces/?run=SRR35951191
96	AK218	Martelella	Martelella lutilitoris	Saudi Arabia	KAUST	PRJNA1348955	SRR35951190	Rawreads	NCBI	https://trace.ncbi.nlm.nih.gov/Traces/?run=SRR35951190
97	AK219	Paenibacillus	Paenibacillus sp. AK219	Saudi Arabia	Thuwal	PRJNA1348955	SRR35951120	Rawreads	NCBI	https://trace.ncbi.nlm.nih.gov/Traces/?run=SRR35951120
98	AK220	Paenibacillus	Paenibacillus lautus	Saudi Arabia	KAUST	PRJNA1348955	SRR35951189	Rawreads	NCBI	https://trace.ncbi.nlm.nih.gov/Traces/?run=SRR35951189
99	AK222	Kushneria	Kushneria sp. AK222	Saudi Arabia	Thuwal	PRJNA1348955	SRR35951119	Rawreads	NCBI	https://trace.ncbi.nlm.nih.gov/Traces/?run=SRR35951119
100	AK225	Marinomonas	Marinomonas sp.	Saudi Arabia	KAUST	PRJNA1348955	SRR35951188	Rawreads	NCBI	https://trace.ncbi.nlm.nih.gov/Traces/?run=SRR35951188
101	AK226	Halobacillus	Halobacillus sp. AK226	Saudi Arabia	Thuwal	PRJNA1348955	SRR35951118	Rawreads	NCBI	https://trace.ncbi.nlm.nih.gov/Traces/?run=SRR35951118
102	AK230	Vibrio	Vibrio sp. AK230	Saudi Arabia	Thuwal	PRJNA1348955	SRR35951117	Rawreads	NCBI	https://trace.ncbi.nlm.nih.gov/Traces/?run=SRR35951117
103	AK232	Halobacillus	Halobacillus sp. AK232	Saudi Arabia	Thuwal	PRJNA1348955	SRR35951116	Rawreads	NCBI	https://trace.ncbi.nlm.nih.gov/Traces/?run=SRR35951116
104	AK233	Halobacillus	Halobacillus sp. AK233	Saudi Arabia	Thuwal	PRJNA1348955	SRR35951316	Rawreads	NCBI	https://trace.ncbi.nlm.nih.gov/Traces/?run=SRR35951316
105	AK234	Tritonibacter	Tritonibacter mobilis	Saudi Arabia	KAUST	PRJNA1348955	SRR35951187	Rawreads	NCBI	https://trace.ncbi.nlm.nih.gov/Traces/?run=SRR35951187
106	AK236	Alteromonas	Alteromonas sp. AK236	Saudi Arabia	Thuwal	PRJNA1348955	SRR35951315	Rawreads	NCBI	https://trace.ncbi.nlm.nih.gov/Traces/?run=SRR35951315
107	AK237	Alteromonas	Alteromonas sp. AK237	Saudi Arabia	Thuwal	PRJNA1348955	SRR35951314	Rawreads	NCBI	https://trace.ncbi.nlm.nih.gov/Traces/?run=SRR35951314
108	AK239	Martelella	Martelella sp. AK239	Saudi Arabia	Thuwal	PRJNA1348955	SRR35951313	Rawreads	NCBI	https://trace.ncbi.nlm.nih.gov/Traces/?run=SRR35951313
109	AK240	Martelella	Martelella sp.	Saudi Arabia	KAUST	PRJNA1348955	SRR35951186	Rawreads	NCBI	https://trace.ncbi.nlm.nih.gov/Traces/?run=SRR35951186
110	AK243	Pseudoalteromonas	Pseudoalteromonas sp. AK243	Saudi Arabia	Thuwal	PRJNA1348955	SRR35951312	Rawreads	NCBI	https://trace.ncbi.nlm.nih.gov/Traces/?run=SRR35951312
111	AK245	Vibrio	Vibrio sp. AK245	Saudi Arabia	Thuwal	PRJNA1348955	SRR35951311	Rawreads	NCBI	https://trace.ncbi.nlm.nih.gov/Traces/?run=SRR35951311
112	AK250	Martelella	Martelella sp. AK250	Saudi Arabia	Thuwal	PRJNA1348955	SRR35951310	Rawreads	NCBI	https://trace.ncbi.nlm.nih.gov/Traces/?run=SRR35951310
113	AK253	Kushneria	Kushneria sp. AK253	Saudi Arabia	Thuwal	PRJNA1348955	SRR35951309	Rawreads	NCBI	https://trace.ncbi.nlm.nih.gov/Traces/?run=SRR35951309
114	AK255	Isoptericola	Isoptericola sp.	Saudi Arabia	KAUST	PRJNA1348955	SRR35951185	Rawreads	NCBI	https://trace.ncbi.nlm.nih.gov/Traces/?run=SRR35951185
115	AK256	Halomonas	Halomonas smyrnensis	Saudi Arabia	KAUST	PRJNA1348955	SRR35951184	Rawreads	NCBI	https://trace.ncbi.nlm.nih.gov/Traces/?run=SRR35951184
116	AK259	Vibrio	Vibrio sp.	Saudi Arabia	KAUST	PRJNA1348955	SRR35951183	Rawreads	NCBI	https://trace.ncbi.nlm.nih.gov/Traces/?run=SRR35951183
117	AK260	Pseudoalteromonas	Pseudoalteromonas sp. AK260	Saudi Arabia	Thuwal	PRJNA1348955	SRR35951308	Rawreads	NCBI	https://trace.ncbi.nlm.nih.gov/Traces/?run=SRR35951308
118	AK261	Poseidonocella	Poseidonocella sp.	Saudi Arabia	KAUST	PRJNA1348955	SRR35951182	Rawreads	NCBI	https://trace.ncbi.nlm.nih.gov/Traces/?run=SRR35951182
119	AK266	Kushneria	Kushneria sp. AK266	Saudi Arabia	Thuwal	PRJEB101632	ERR16090419	Rawreads	ENA	https://www.ebi.ac.uk/ena/browser/view/ERR16090419
120	AK268	Kushneria	Kushneria sp. AK268	Saudi Arabia	Thuwal	PRJNA1348955	SRR35951307	Rawreads	NCBI	https://trace.ncbi.nlm.nih.gov/Traces/?run=SRR35951307
121	AK275	Kushneria	Kushneria sp. AK275	Saudi Arabia	Thuwal	PRJNA1348955	SRR35951305	Rawreads	NCBI	https://trace.ncbi.nlm.nih.gov/Traces/?run=SRR35951305
122	AK277	Kushneria	Kushneria sp. AK277	Saudi Arabia	Thuwal	PRJNA1348955	SRR35951304	Rawreads	NCBI	https://trace.ncbi.nlm.nih.gov/Traces/?run=SRR35951304
123	BMS001	Pseudomonas	Pseudomonas sp. BMS001	Saudi Arabia	Al Ula	PRJNA1348955	SRR35951079	Rawreads	NCBI	https://trace.ncbi.nlm.nih.gov/Traces/?run=SRR35951079
124	BMS002	Agrobacterium	Agrobacterium sp. BMS002	Saudi Arabia	Al Ula	PRJNA1348955	SRR35951143	Rawreads	NCBI	https://trace.ncbi.nlm.nih.gov/Traces/?run=SRR35951143
125	BMS003	Chryseobacterium	Chryseobacterium sp. BMS003	Saudi Arabia	Al Ula	PRJNA1348955	SRR35951077	Rawreads	NCBI	https://trace.ncbi.nlm.nih.gov/Traces/?run=SRR35951077
126	BMS004	Chryseobacterium	Chryseobacterium sp. BMS004	Saudi Arabia	Al Ula	PRJNA1348955	SRR35951075	Rawreads	NCBI	https://trace.ncbi.nlm.nih.gov/Traces/?run=SRR35951075
127	BMS005	Chryseobacterium	Chryseobacterium sp. BMS005	Saudi Arabia	Al Ula	PRJNA1348955	SRR35951199	Rawreads	NCBI	https://trace.ncbi.nlm.nih.gov/Traces/?run=SRR35951199
128	BMS006	Chryseobacterium	Chryseobacterium sp. BMS006	Saudi Arabia	Al Ula	PRJNA1348955	SRR35951198	Rawreads	NCBI	https://trace.ncbi.nlm.nih.gov/Traces/?run=SRR35951198
129	BMS007	Pseudomonas	Pseudomonas sp. BMS007	Saudi Arabia	Al Ula	PRJNA1348955	SRR35951080	Rawreads	NCBI	https://trace.ncbi.nlm.nih.gov/Traces/?run=SRR35951080
130	BMS008	Pseudomonas	Pseudomonas sp. BMS008	Saudi Arabia	Al Ula	PRJNA1348955	SRR35951081	Rawreads	NCBI	https://trace.ncbi.nlm.nih.gov/Traces/?run=SRR35951081
131	BMS009	Klebsiella	Klebsiella sp. BMS009	Saudi Arabia	Al Ula	PRJNA1348955	SRR35951130	Rawreads	NCBI	https://trace.ncbi.nlm.nih.gov/Traces/?run=SRR35951130
132	BMS010	Pseudomonas	Pseudomonas sp. BMS010	Saudi Arabia	Al Ula	PRJNA1348955	SRR35951139	Rawreads	NCBI	https://trace.ncbi.nlm.nih.gov/Traces/?run=SRR35951139
133	BMS011	Agrobacterium	Agrobacterium sp. BMS011	Saudi Arabia	Al Ula	PRJNA1348955	SRR35951138	Rawreads	NCBI	https://trace.ncbi.nlm.nih.gov/Traces/?run=SRR35951138
134	BMS012	Pseudomonas	Pseudomonas sp. BMS012	Saudi Arabia	Al Ula	PRJNA1348955	SRR35951131	Rawreads	NCBI	https://trace.ncbi.nlm.nih.gov/Traces/?run=SRR35951131
135	BMS014	Pseudomonas	Pseudomonas sp. BMS014	Saudi Arabia	Al Ula	PRJNA1348955	SRR35951134	Rawreads	NCBI	https://trace.ncbi.nlm.nih.gov/Traces/?run=SRR35951134
136	BMS017	Pseudomonas	Pseudomonas sp. BMS017	Saudi Arabia	Al Ula	PRJNA1348955	SRR35951132	Rawreads	NCBI	https://trace.ncbi.nlm.nih.gov/Traces/?run=SRR35951132
137	BMS018	Klebsiella	Klebsiella sp. BMS018	Saudi Arabia	Al Ula	PRJNA1348955	SRR35951136	Rawreads	NCBI	https://trace.ncbi.nlm.nih.gov/Traces/?run=SRR35951136
138	BMS019	Klebsiella	Klebsiella sp. BMS019	Saudi Arabia	Al Ula	PRJNA1348955	SRR35951128	Rawreads	NCBI	https://trace.ncbi.nlm.nih.gov/Traces/?run=SRR35951128
139	BMS020	Klebsiella	Klebsiella sp. BMS020	Saudi Arabia	Al Ula	PRJNA1348955	SRR35951141	Rawreads	NCBI	https://trace.ncbi.nlm.nih.gov/Traces/?run=SRR35951141
140	BMS022	Enterobacter	Enterobacter pasteurii	Saudi Arabia	Al Ula	PRJNA1348955	SRR35951135	Rawreads	NCBI	https://trace.ncbi.nlm.nih.gov/Traces/?run=SRR35951135
141	BMS024	Enterobacter	Enterobacter sp. BMS024	Saudi Arabia	Al Ula	PRJNA1348955	SRR35951133	Rawreads	NCBI	https://trace.ncbi.nlm.nih.gov/Traces/?run=SRR35951133
142	D1-1	Pseudomonas	Pseudomonas sp. D1-1	Jordan	NA	PRJNA708169	CP071676	Genome	NCBI	https://www.ncbi.nlm.nih.gov/nuccore/CP071676
143	D1-12	Bacillus	Bacillus sp. D1-12	Jordan	DeadSea	PRJNA1348955	SRR35951161	Rawreads	NCBI	https://trace.ncbi.nlm.nih.gov/Traces/?run=SRR35951161
144	D1-17	Arthrobacter	Arthrobacter sp. D1-17	Jordan	NA	PRJNA827473	CP096382	Genome	NCBI	https://www.ncbi.nlm.nih.gov/nuccore/CP096382
145	D1-2	Pseudomonas	Pseudomonas sp. D1-2	Jordan	NA	PRJNA708169	CP071675	Genome	NCBI	https://www.ncbi.nlm.nih.gov/nuccore/CP071675
146	D1-26	Pseudomonas	Pseudomonas sp. D1-26	Jordan	DeadSea	PRJNA1348955	SRR35951160	Rawreads	NCBI	https://trace.ncbi.nlm.nih.gov/Traces/?run=SRR35951160
147	D1-29	Pseudarthrobacter	Pseudarthrobacter sp. D1-29	Jordan	NA	PRJNA827473	CP096383	Genome	NCBI	https://www.ncbi.nlm.nih.gov/nuccore/CP096383
148	D1-3	Pseudomonas	Pseudomonas sp. D1-3	Jordan	NA	PRJNA827473	CP096384	Genome	NCBI	https://www.ncbi.nlm.nih.gov/nuccore/CP096384
149	D1-35	Pseudomonas	Pseudomonas sp. D1-35	Jordan	NA	PRJNA1348955	SRR35951179	Rawreads	NCBI	https://trace.ncbi.nlm.nih.gov/Traces/?run=SRR35951179
150	D1-36	Pseudomonas	Pseudomonas sp. D1-36	Jordan	NA	PRJNA708169	CP071674	Genome	NCBI	https://www.ncbi.nlm.nih.gov/nuccore/CP071674
151	D1-6	Pseudomonas	Pseudomonas seleniipraecipitans	Jordan	NA	PRJNA1348955	SRR35951163	Rawreads	NCBI	https://trace.ncbi.nlm.nih.gov/Traces/?run=SRR35951163
152	D1-8	Pseudomonas	Pseudomonas sp. D1-8	Jordan	DeadSea	PRJNA1348955	SRR35951162	Rawreads	NCBI	https://trace.ncbi.nlm.nih.gov/Traces/?run=SRR35951162
153	D2-10	Arthrobacter	Arthrobacter sp. D2-10	Jordan	NA	PRJNA827473	CP096431-CP096432	Genome	NCBI	https://www.ncbi.nlm.nih.gov/nuccore/CP096431
154	D2-11	Sinorhizobium	Sinorhizobium sp. D2-11	Jordan	NA	PRJNA827473	CP096433-CP096436	Genome	NCBI	https://www.ncbi.nlm.nih.gov/nuccore/CP096433
155	D2-18	Pseudomonas	Pseudomonas sp. D2-18	Jordan	NA	PRJEB101632	ERR16090429	Rawreads	ENA	https://www.ebi.ac.uk/ena/browser/view/ERR16090429
156	D2-3	Pseudomonas	Pseudomonas sp. D2-3	Jordan	NA	PRJNA708169	CP071673	Genome	NCBI	https://www.ncbi.nlm.nih.gov/nuccore/CP071673
157	D2-30	Pseudomonas	Pseudomonas sp. D2-30	Jordan	NA	PRJNA708169	CP071671	Genome	NCBI	https://www.ncbi.nlm.nih.gov/nuccore/CP071671
158	D2-34	Pseudomonas	Pseudomonas sp. D2-34	Jordan	DeadSea	PRJNA1348955	SRR35951157	Rawreads	NCBI	https://trace.ncbi.nlm.nih.gov/Traces/?run=SRR35951157
159	D2-35	Pseudomonas	Pseudomonas sp. D2-35	Jordan	DeadSea	PRJNA1348955	SRR35951156	Rawreads	NCBI	https://trace.ncbi.nlm.nih.gov/Traces/?run=SRR35951156
160	D2-4	Pseudescherichia	Pseudescherichia sp. D2-4	Jordan	DeadSea	PRJNA1348955	SRR35951159	Rawreads	NCBI	https://trace.ncbi.nlm.nih.gov/Traces/?run=SRR35951159
161	D2-5	Pseudomonas	Pseudomonas sp. D2-5	Jordan	NA	PRJNA827473	CP096385	Genome	NCBI	https://www.ncbi.nlm.nih.gov/nuccore/CP096385
162	D3-1	Pseudomonas	Pseudomonas sp. D3-1	Jordan	NA	PRJEB101632	ERR16090428	Rawreads	ENA	https://www.ebi.ac.uk/ena/browser/view/ERR16090428
163	D3-10	Pseudomonas	Pseudomonas sp. D3-10	Jordan	NA	PRJNA708169	CP071668-CP071669	Genome	NCBI	https://www.ncbi.nlm.nih.gov/nuccore/CP071668
164	D3-16	Pseudarthrobacter	Pseudarthrobacter sp. D3-16	Jordan	NA	PRJNA827473	CP096437-CP096438	Genome	NCBI	https://www.ncbi.nlm.nih.gov/nuccore/CP096437
165	D3-18	Paenarthrobacter	Paenarthrobacter sp. D3-18	Jordan	NA	PRJNA827473	CP096439-CP096440	Genome	NCBI	https://www.ncbi.nlm.nih.gov/nuccore/CP096439
166	D3-27	Pseudomonas	Pseudomonas sp. D3-27	Jordan	NA	PRJNA708169	CP071667	Genome	NCBI	https://www.ncbi.nlm.nih.gov/nuccore/CP071667
167	D4-10	Pseudomonas	Pseudomonas sp. D4-10	Jordan	NA	PRJNA708169	CP071666	Genome	NCBI	https://www.ncbi.nlm.nih.gov/nuccore/CP071666
168	D4-14	Pseudomonas	Pseudomonas sp. D4-14	Jordan	DeadSea	PRJNA1348955	SRR35951152	Rawreads	NCBI	https://trace.ncbi.nlm.nih.gov/Traces/?run=SRR35951152
169	D4-18	Pseudomonas	Pseudomonas sp. D4-18	Jordan	NA	PRJNA827473	CP096441-CP096442	Genome	NCBI	https://www.ncbi.nlm.nih.gov/nuccore/CP096441
170	D4-21	Pseudomonas	Pseudomonas sp. D4-21	Jordan	NA	PRJNA708169	CP071664	Genome	NCBI	https://www.ncbi.nlm.nih.gov/nuccore/CP071664
171	D4-22	Pantoea	Pantoea sp. D4-22	Jordan	NA	PRJNA827473	CP096386	Genome	NCBI	https://www.ncbi.nlm.nih.gov/nuccore/CP096386
172	D4-4	Pseudomonas	Pseudomonas sp. D4-4	Jordan	DeadSea	PRJNA1348955	SRR35951154	Rawreads	NCBI	https://trace.ncbi.nlm.nih.gov/Traces/?run=SRR35951154
173	D4-6	Pseudomonas	Pseudomonas sp. D4-6	Jordan	DeadSea	PRJNA1348955	SRR35951153	Rawreads	NCBI	https://trace.ncbi.nlm.nih.gov/Traces/?run=SRR35951153
174	IR002	Sinorhizobium	Sinorhizobium meliloti	Saudi Arabia	Jizan	PRJNA740144	JAHVCK000000000	Genome	NCBI	https://www.ncbi.nlm.nih.gov/nuccore/JAHVCK000000000
175	IR006	Pseudomonas	Pseudomonas stutzeri	Saudi Arabia	Jizan	PRJNA740144	JAHVCL000000000	Genome	NCBI	https://www.ncbi.nlm.nih.gov/nuccore/JAHVCL000000000
176	IR007	Pseudomonas	Pseudomonas stutzeri	Saudi Arabia	Jizan	PRJNA740144	JAHVCM000000000	Genome	NCBI	https://www.ncbi.nlm.nih.gov/nuccore/JAHVCM000000000
177	IR010	Microbacterium	Microbacterium barkeri	Saudi Arabia	Jizan	PRJNA740144	JAHVCN000000000	Genome	NCBI	https://www.ncbi.nlm.nih.gov/nuccore/JAHVCN000000000
178	IR022	Microbacterium	Microbacterium barkeri	Saudi Arabia	Jizan	PRJNA740144	JAHVCO000000000	Genome	NCBI	https://www.ncbi.nlm.nih.gov/nuccore/JAHVCO000000000
179	IR026	Bacillus	Bacillus inaquosorum	Saudi Arabia	Jizan	PRJNA740144	JAHVCP000000000	Genome	NCBI	https://www.ncbi.nlm.nih.gov/nuccore/JAHVCP000000000
180	IR027	Serratia	Serratia marcescens	Saudi Arabia	Jizan	PRJEB101632	ERR15954744	Rawreads	ENA	https://www.ebi.ac.uk/ena/browser/view/ERR15954744
181	IR051	Staphylococcus	Staphylococcus warneri	Saudi Arabia	Jizan	PRJEB101632	ERR15954751	Rawreads	ENA	https://www.ebi.ac.uk/ena/browser/view/ERR15954751
182	IR052	Sinorhizobium	Sinorhizobium meliloti	Saudi Arabia	Jizan	PRJNA740144	JAHVCQ000000000	Genome	NCBI	https://www.ncbi.nlm.nih.gov/nuccore/JAHVCQ000000000
183	IR057	Serratia	Serratia marcescens	Saudi Arabia	Jizan	PRJEB101632	ERR15954745	Rawreads	ENA	https://www.ebi.ac.uk/ena/browser/view/ERR15954745
184	IR059	Sinorhizobium	Sinorhizobium meliloti	Saudi Arabia	Jizan	PRJNA740144	JAHVCR000000000	Genome	NCBI	https://www.ncbi.nlm.nih.gov/nuccore/JAHVCR000000000
185	IR061	Microbacterium	Microbacterium barkeri	Saudi Arabia	Jizan	PRJNA740144	JAHVCS000000000	Genome	NCBI	https://www.ncbi.nlm.nih.gov/nuccore/JAHVCS000000000
186	IR066	Sinorhizobium	Sinorhizobium meliloti	Saudi Arabia	Jizan	PRJNA740144	JAHVCT000000000	Genome	NCBI	https://www.ncbi.nlm.nih.gov/nuccore/JAHVCT000000000
187	IR068	Brucella	Brucella intermedia	Saudi Arabia	Jizan	PRJEB101632	ERR15954723	Rawreads	ENA	https://www.ebi.ac.uk/ena/browser/view/ERR15954723
188	IR071	Neorhizobium	Neorhizobium petrolearium	Saudi Arabia	Jizan	PRJNA740144	JAHVCU000000000	Genome	NCBI	https://www.ncbi.nlm.nih.gov/nuccore/JAHVCU000000000
189	IR073	Brucella	Brucella sp. IR073	Saudi Arabia	Jizan	PRJNA1076458	JBAKHD000000000	Genome	NCBI	https://www.ncbi.nlm.nih.gov/nuccore/JBAKHD000000000
190	JZ002	Pantoea	Pantoea stewartii	Saudi Arabia	Jizan	PRJEB101632	ERR15954731	Rawreads	ENA	https://www.ebi.ac.uk/ena/browser/view/ERR15954731
191	JZ004	Cupriavidus	Cupriavidus	Saudi Arabia	Jizan	PRJNA313373	LVXY00000000	Genome	NCBI	https://www.ncbi.nlm.nih.gov/nuccore/LVXY00000000
192	JZ005	Cellulosimicrobium	Cellulosimicrobium cellulans	Saudi Arabia	Jizan	PRJEB101632	ERR15954734	Rawreads	ENA	https://www.ebi.ac.uk/ena/browser/view/ERR15954734
193	JZ006	Pseudomonas	Pseudomonas zeshuii	Saudi Arabia	Jizan	PRJNA345401	CP069270-CP069274	Genome	NCBI	https://www.ncbi.nlm.nih.gov/nuccore/CP069270
194	JZ007	Isoptericola	Isoptericola variabilis 225	Saudi Arabia	Jizan	PRJEB101632	ERR15954735	Rawreads	ENA	https://www.ebi.ac.uk/ena/browser/view/ERR15954735
195	JZ008	Priestia	Priestia filamentosa	Saudi Arabia	Jizan	PRJNA827473	CP096468-CP096475	Genome	NCBI	https://www.ncbi.nlm.nih.gov/nuccore/CP096468
196	JZ012	Arthrobacter	Arthrobacter sp. QXT-31	Saudi Arabia	Jizan	PRJEB101632	ERR15954736	Rawreads	ENA	https://www.ebi.ac.uk/ena/browser/view/ERR15954736
197	JZ016	Paenibacillus	Paenibacillus sp. JZ016	Saudi Arabia	Jizan	PRJNA345401	CP017659	Genome	NCBI	https://www.ncbi.nlm.nih.gov/nuccore/CP017659
198	JZ018	Cellulomonas	Cellulomonas sp. JZ18	Saudi Arabia	Jizan	PRJEB101632	ERR15954737	Rawreads	ENA	https://www.ebi.ac.uk/ena/browser/view/ERR15954737
199	JZ020	Stutzerimonas	Stutzerimonas stutzeri	Saudi Arabia	Jizan	PRJNA345401	CP069269	Genome	NCBI	https://www.ncbi.nlm.nih.gov/nuccore/CP069269
200	JZ024	Stutzerimonas	Stutzerimonas stutzeri	Saudi Arabia	Jizan	PRJNA345401	CP069268	Genome	NCBI	https://www.ncbi.nlm.nih.gov/nuccore/CP069268
201	JZ028	Cellulosimicrobium	Cellulosimicrobium sp. JZ028	Saudi Arabia	Jizan	PRJNA345401	CP017660	Genome	NCBI	https://www.ncbi.nlm.nih.gov/nuccore/CP017660
202	JZ029	Pantoea	Pantoea stewartii	Saudi Arabia	Jizan	PRJEB101632	ERR15954732	Rawreads	ENA	https://www.ebi.ac.uk/ena/browser/view/ERR15954732
203	JZ030	Xanthomonas	Xanthomonas boreopolis	Saudi Arabia	Jizan	PRJNA345401	CP069267	Genome	NCBI	https://www.ncbi.nlm.nih.gov/nuccore/CP069267
204	JZ031	Microbacterium	Microbacterium sp. JZ31	Saudi Arabia	Jizan	PRJEB101632	ERR15954738	Rawreads	ENA	https://www.ebi.ac.uk/ena/browser/view/ERR15954738
205	JZ032	Sinorhizobium	Sinorhizobium meliloti	Saudi Arabia	Jizan	PRJNA827473	CP100316-CP100317	Genome	NCBI	https://www.ncbi.nlm.nih.gov/nuccore/CP100316
206	JZ033	Bacillus	Bacillus safensis	Saudi Arabia	Jizan	PRJNA827473	CP096402	Genome	NCBI	https://www.ncbi.nlm.nih.gov/nuccore/CP096402
207	JZ034	Bacillus	Bacillus paralicheniformis	Saudi Arabia	Jizan	PRJNA827473	CP096403	Genome	NCBI	https://www.ncbi.nlm.nih.gov/nuccore/CP096403
208	JZ035	Bacillus	Bacillus safensis	Saudi Arabia	Jizan	PRJNA827473	CP096404	Genome	NCBI	https://www.ncbi.nlm.nih.gov/nuccore/CP096404
209	JZ037	Microbacterium	Microbacterium barkeri	Saudi Arabia	Jizan	PRJEB101632	ERR15954728	Rawreads	ENA	https://www.ebi.ac.uk/ena/browser/view/ERR15954728
210	JZ038	Cronobacter	Cronobacter muytjensii JZ38	Saudi Arabia	Jizan	PRJNA345401	CP017662, CP017663, and CP017664	Genome	NCBI	https://www.ncbi.nlm.nih.gov/nuccore/CP017662
211	JZ039	Bacillus	Bacillus subtilis	Saudi Arabia	Jizan	PRJNA827473	CP096389	Genome	NCBI	https://www.ncbi.nlm.nih.gov/nuccore/CP096389
212	JZ042	Pseudomonas	Pseudomonas zeshuii	Saudi Arabia	Jizan	PRJNA345401	CP053063-CP053067	Genome	NCBI	https://www.ncbi.nlm.nih.gov/nuccore/CP053063
213	JZ043	Pseudomonas	Pseudomonas urumqiensis	Saudi Arabia	Jizan	PRJNA345401	CP053062	Genome	NCBI	https://www.ncbi.nlm.nih.gov/nuccore/CP053062
214	JZ060	Pseudomonas	Pseudomonas urumqiensis	Saudi Arabia	Jizan	PRJNA345401	CP053061	Genome	NCBI	https://www.ncbi.nlm.nih.gov/nuccore/CP053061
215	JZ070	Bacillus	Bacillus safensis	Saudi Arabia	Jizan	PRJNA827473	CP096405	Genome	NCBI	https://www.ncbi.nlm.nih.gov/nuccore/CP096405
216	JZ071	Bacillus	Bacillus safensis	Saudi Arabia	Jizan	PRJNA827473	CP096476-CP096477	Genome	NCBI	https://www.ncbi.nlm.nih.gov/nuccore/CP096476
217	JZ076	Bacillus	Bacillus subtilis	Saudi Arabia	Jizan	PRJNA827473	CP096399	Genome	NCBI	https://www.ncbi.nlm.nih.gov/nuccore/CP096399
218	JZ078	Bacillus	Bacillus sp. JZ078	Saudi Arabia	Jizan	PRJNA827473	CP096465-CP096467	Genome	NCBI	https://www.ncbi.nlm.nih.gov/nuccore/CP096465
219	JZ086	Rhizobium	Rhizobium rosettiformans	Saudi Arabia	Jizan	PRJNA345401	CP053059-CP053060	Genome	NCBI	https://www.ncbi.nlm.nih.gov/nuccore/CP053059
220	JZ091	Pseudomonas	Pseudomonas zeshuii	Saudi Arabia	Jizan	PRJNA345401	CP069262-CP069266	Genome	NCBI	https://www.ncbi.nlm.nih.gov/nuccore/CP069262
221	JZ097	Pseudomonas	Pseudomonas urumqiensis	Saudi Arabia	Jizan	PRJNA345401	CP069261	Genome	NCBI	https://www.ncbi.nlm.nih.gov/nuccore/CP069261
222	JZ1-107	Cupriavidus	Cupriavidus sp. JZ1-107	Saudi Arabia	Jizan	PRJNA1348955	SRR35951295	Rawreads	NCBI	https://trace.ncbi.nlm.nih.gov/Traces/?run=SRR35951295
223	JZ101	Microbacterium	Microbacterium sp. JZ101	Saudi Arabia	Jizan	PRJNA827473	CP096400	Genome	NCBI	https://www.ncbi.nlm.nih.gov/nuccore/CP096400
224	JZ105	Bacillus	Bacillus safensis	Saudi Arabia	Jizan	PRJNA827473	CP096387	Genome	NCBI	https://www.ncbi.nlm.nih.gov/nuccore/CP096387
225	JZ107	Cupriavidus	Cupriavidus	Saudi Arabia	Jizan	PRJNA827473	CP096480-CP096481	Genome	NCBI	https://www.ncbi.nlm.nih.gov/nuccore/CP096480
226	JZ109	Bacillus	Bacillus subtilis	Saudi Arabia	Jizan	PRJNA827473	CP096388	Genome	NCBI	https://www.ncbi.nlm.nih.gov/nuccore/CP096388
227	JZ114	Pseudomonas	Pseudomonas zeshuii	Saudi Arabia	Jizan	PRJNA345401	CP069256-CP069260	Genome	NCBI	https://www.ncbi.nlm.nih.gov/nuccore/CP069256
228	JZ117	Cupriavidus	Cupriavidus gilardii	Saudi Arabia	Jizan	PRJNA827473	CP096482-CP096484	Genome	NCBI	https://www.ncbi.nlm.nih.gov/nuccore/CP096482
229	JZ134	Pseudomonas	Pseudomonas zeshuii	Saudi Arabia	Jizan	PRJNA345401	CP069250-CP069255	Genome	NCBI	https://www.ncbi.nlm.nih.gov/nuccore/CP069250
230	JZ142	Bacillus	Bacillus safensis	Saudi Arabia	Jizan	PRJNA827473	CP096401	Genome	NCBI	https://www.ncbi.nlm.nih.gov/nuccore/CP096401
231	JZ30	Xanthomonas	Xanthomonas sp. JZ30	Saudi Arabia	Jizan	PRJNA1348955	SRR35951115	Rawreads	NCBI	https://trace.ncbi.nlm.nih.gov/Traces/?run=SRR35951115
232	K33	Rhizobium	Rhizobium rosettiformans	Saudi Arabia	Thuwal	PRJEB101632	ERR16090431	Rawreads	ENA	https://www.ebi.ac.uk/ena/browser/view/ERR16090431
233	K39	Micrococcus	Micrococcus luteus	Saudi Arabia	Thuwal	PRJNA313377	LWGN00000000	Genome	NCBI	https://www.ncbi.nlm.nih.gov/nuccore/LWGN00000000
234	K4	Halomonas	Halomonas caseinilytica	Saudi Arabia	Thuwal	PRJEB101632	ERR15954727	Rawreads	ENA	https://www.ebi.ac.uk/ena/browser/view/ERR15954727
235	K7	Bacillus	Bacillus vallismortis	Saudi Arabia	Thuwal	PRJNA827473	CP096406	Genome	NCBI	https://www.ncbi.nlm.nih.gov/nuccore/CP096406
236	L111	Pseudomonas	Pseudomonas fluorescens. L111	UK	University farm Oxford Wytham	NZ_CP015638.1; also this study	NZ_CP015638.1; also this study	Genome	NCBI	https://www.ncbi.nlm.nih.gov/nuccore/NZ_CP015638.1
237	MDA001	Sphingobium	Sphingobium sp. MDA001	Saudi Arabia	Al Madinah	PRJNA1348955	SRR35951303	Rawreads	NCBI	https://trace.ncbi.nlm.nih.gov/Traces/?run=SRR35951303
238	MDA003	Lysobacter	Lysobacter sp. MDA003	Saudi Arabia	Al Madinah	PRJNA1348955	SRR35951113	Rawreads	NCBI	https://trace.ncbi.nlm.nih.gov/Traces/?run=SRR35951113
239	MDA007	Bacillus	Bacillus sp. MDA007	Saudi Arabia	Al Madinah	PRJNA1348955	SRR35951203	Rawreads	NCBI	https://trace.ncbi.nlm.nih.gov/Traces/?run=SRR35951203
240	MDA008	Mesorhizobium	Mesorhizobium sp. MDA008	Saudi Arabia	Al Madinah	PRJNA1348955	SRR35951071	Rawreads	NCBI	https://trace.ncbi.nlm.nih.gov/Traces/?run=SRR35951071
241	MDA010	Paenibacillus	Paenibacillus sp. MDA010	Saudi Arabia	Al Madinah	PRJNA1348955	SRR35951101	Rawreads	NCBI	https://trace.ncbi.nlm.nih.gov/Traces/?run=SRR35951101
242	MDA012	Pseudomonas	Pseudomonas sp. MDA012	Saudi Arabia	Al Madinah	PRJNA1348955	SRR35951268	Rawreads	NCBI	https://trace.ncbi.nlm.nih.gov/Traces/?run=SRR35951268
243	MDA016	Mesorhizobium	Mesorhizobium sp. MDA016	Saudi Arabia	Al Madinah	PRJNA1348955	SRR35951255	Rawreads	NCBI	https://trace.ncbi.nlm.nih.gov/Traces/?run=SRR35951255
244	MDA029	Robertmurraya	Robertmurraya sp. MDA029	Saudi Arabia	Al Madinah	PRJNA1348955	SRR35951087	Rawreads	NCBI	https://trace.ncbi.nlm.nih.gov/Traces/?run=SRR35951087
245	MDA032	Bacillus	Bacillus sp. MDA032	Saudi Arabia	Al Madinah	PRJNA1348955	SRR35951076	Rawreads	NCBI	https://trace.ncbi.nlm.nih.gov/Traces/?run=SRR35951076
246	MDA033	Bacillus	Bacillus sp. MDA033	Saudi Arabia	Al Madinah	PRJNA1348955	SRR35951148	Rawreads	NCBI	https://trace.ncbi.nlm.nih.gov/Traces/?run=SRR35951148
247	MDA034	Mesorhizobium	Mesorhizobium sp. MDA034	Saudi Arabia	Al Madinah	PRJNA1348955	SRR35951137	Rawreads	NCBI	https://trace.ncbi.nlm.nih.gov/Traces/?run=SRR35951137
248	MDA036	Bacillus	Bacillus sp. MDA036	Saudi Arabia	Al Madinah	PRJNA1348955	SRR35951302	Rawreads	NCBI	https://trace.ncbi.nlm.nih.gov/Traces/?run=SRR35951302
249	MDA037	Sinomicrobium	Sinomicrobium sp. MDA037	Saudi Arabia	Al Madinah	PRJNA1348955	SRR35951219	Rawreads	NCBI	https://trace.ncbi.nlm.nih.gov/Traces/?run=SRR35951219
250	MDA043	Bacillus	Bacillus sp. MDA043	Saudi Arabia	Al Madinah	PRJNA1348955	SRR35951210	Rawreads	NCBI	https://trace.ncbi.nlm.nih.gov/Traces/?run=SRR35951210
251	MDA044	Priestia	Priestia sp. MDA044	Saudi Arabia	Al Madinah	PRJNA1348955	SRR35951200	Rawreads	NCBI	https://trace.ncbi.nlm.nih.gov/Traces/?run=SRR35951200
252	MDA046	Staphylococcus	Staphylococcus sp. MDA046	Saudi Arabia	Al Madinah	PRJNA1348955	SRR35951217	Rawreads	NCBI	https://trace.ncbi.nlm.nih.gov/Traces/?run=SRR35951217
253	MDA049	Bacillus	Bacillus sp. MDA049	Saudi Arabia	Al Madinah	PRJNA1348955	SRR35951145	Rawreads	NCBI	https://trace.ncbi.nlm.nih.gov/Traces/?run=SRR35951145
254	MDA052	Paenibacillus	Paenibacillus sp. MDA052	Saudi Arabia	Al Madinah	PRJNA1348955	SRR35951167	Rawreads	NCBI	https://trace.ncbi.nlm.nih.gov/Traces/?run=SRR35951167
255	MDA054	Pseudomonas	Pseudomonas sp. MDA054	Saudi Arabia	Al Madinah	PRJNA1348955	SRR35951211	Rawreads	NCBI	https://trace.ncbi.nlm.nih.gov/Traces/?run=SRR35951211
256	MDA058	Bacillus	Bacillus sp. MDA058	Saudi Arabia	Al Madinah	PRJNA1348955	SRR35951158	Rawreads	NCBI	https://trace.ncbi.nlm.nih.gov/Traces/?run=SRR35951158
257	MDA059	Cytobacillus	Cytobacillus sp. MDA059	Saudi Arabia	Al Madinah	PRJNA1348955	SRR35951292	Rawreads	NCBI	https://trace.ncbi.nlm.nih.gov/Traces/?run=SRR35951292
258	MDA060	Mesorhizobium	Mesorhizobium sp. MDA060	Saudi Arabia	Al Madinah	PRJNA1348955	SRR35951282	Rawreads	NCBI	https://trace.ncbi.nlm.nih.gov/Traces/?run=SRR35951282
259	MDA063	Pseudomonas	Pseudomonas sp. MDA063	Saudi Arabia	Al Madinah	PRJNA1348955	SRR35951215	Rawreads	NCBI	https://trace.ncbi.nlm.nih.gov/Traces/?run=SRR35951215
260	MDA070	Bacillus	Bacillus sp. MDA070	Saudi Arabia	Al Madinah	PRJNA1348955	SRR35951069	Rawreads	NCBI	https://trace.ncbi.nlm.nih.gov/Traces/?run=SRR35951069
261	MDA071	Chryseobacterium	Chryseobacterium sp. MDA071	Saudi Arabia	Al Madinah	PRJNA1348955	SRR35951301	Rawreads	NCBI	https://trace.ncbi.nlm.nih.gov/Traces/?run=SRR35951301
262	MDA072	Bacillus	Bacillus sp. MDA072	Saudi Arabia	Al Madinah	PRJNA1348955	SRR35951299	Rawreads	NCBI	https://trace.ncbi.nlm.nih.gov/Traces/?run=SRR35951299
263	MDA073	Paracoccus	Paracoccus sp. MDA073	Saudi Arabia	Al Madinah	PRJNA1348955	SRR35951272	Rawreads	NCBI	https://trace.ncbi.nlm.nih.gov/Traces/?run=SRR35951272
264	MDA075	Bacillus	Bacillus sp. MDA075	Saudi Arabia	Al Madinah	PRJNA1348955	SRR35951213	Rawreads	NCBI	https://trace.ncbi.nlm.nih.gov/Traces/?run=SRR35951213
265	MDA079	Bacillus	Bacillus sp. MDA079	Saudi Arabia	Al Madinah	PRJNA1348955	SRR35951070	Rawreads	NCBI	https://trace.ncbi.nlm.nih.gov/Traces/?run=SRR35951070
266	MDA080	Bacillus	Bacillus sp. MDA080	Saudi Arabia	Al Madinah	PRJNA1348955	SRR35951114	Rawreads	NCBI	https://trace.ncbi.nlm.nih.gov/Traces/?run=SRR35951114
267	MDA083	Mesorhizobium	Mesorhizobium sp. MDA083	Saudi Arabia	Al Madinah	PRJNA1348955	SRR35951112	Rawreads	NCBI	https://trace.ncbi.nlm.nih.gov/Traces/?run=SRR35951112
268	MDA084	Priestia	Priestia sp. MDA084	Saudi Arabia	Al Madinah	PRJNA1348955	SRR35951111	Rawreads	NCBI	https://trace.ncbi.nlm.nih.gov/Traces/?run=SRR35951111
269	MDA085	Bacillus	Bacillus sp. MDA085	Saudi Arabia	Al Madinah	PRJNA1348955	SRR35951109	Rawreads	NCBI	https://trace.ncbi.nlm.nih.gov/Traces/?run=SRR35951109
270	MDA086	Cytobacillus	Cytobacillus sp. MDA086	Saudi Arabia	Al Madinah	PRJNA1348955	SRR35951068	Rawreads	NCBI	https://trace.ncbi.nlm.nih.gov/Traces/?run=SRR35951068
271	MDA089	Cytobacillus	Cytobacillus sp. MDA089	Saudi Arabia	Al Madinah	PRJNA1348955	SRR35951220	Rawreads	NCBI	https://trace.ncbi.nlm.nih.gov/Traces/?run=SRR35951220
272	MDA096	Acinetobacter	Acinetobacter sp. MDA096	Saudi Arabia	Al Madinah	PRJNA1348955	SRR35951108	Rawreads	NCBI	https://trace.ncbi.nlm.nih.gov/Traces/?run=SRR35951108
273	MDA108	Chitinophaga	Chitinophaga sp. MDA108	Saudi Arabia	Al Madinah	PRJNA1348955	SRR35951107	Rawreads	NCBI	https://trace.ncbi.nlm.nih.gov/Traces/?run=SRR35951107
274	MDA109	Micrococcus	Micrococcus sp. MDA109	Saudi Arabia	Al Madinah	PRJNA1348955	SRR35951106	Rawreads	NCBI	https://trace.ncbi.nlm.nih.gov/Traces/?run=SRR35951106
275	MDA111	Agrobacterium	Agrobacterium sp. MDA111	Saudi Arabia	Al Madinah	PRJNA1348955	SRR35951105	Rawreads	NCBI	https://trace.ncbi.nlm.nih.gov/Traces/?run=SRR35951105
276	MDA117	Acinetobacter	Acinetobacter sp. MDA117	Saudi Arabia	Al Madinah	PRJNA1348955	SRR35951104	Rawreads	NCBI	https://trace.ncbi.nlm.nih.gov/Traces/?run=SRR35951104
277	MDA126	Bacillus	Bacillus sp. MDA126	Saudi Arabia	Al Madinah	PRJNA1348955	SRR35951072	Rawreads	NCBI	https://trace.ncbi.nlm.nih.gov/Traces/?run=SRR35951072
278	MDA129	Chitinophaga	Chitinophaga sp. MDA129	Saudi Arabia	Al Madinah	PRJNA1348955	SRR35951103	Rawreads	NCBI	https://trace.ncbi.nlm.nih.gov/Traces/?run=SRR35951103
279	MDA131	Mycolicibacterium	Mycolicibacterium sp. MDA131	Saudi Arabia	Al Madinah	PRJNA1348955	SRR35951175	Rawreads	NCBI	https://trace.ncbi.nlm.nih.gov/Traces/?run=SRR35951175
280	MDA132	Isoptericola	Isoptericola sp. MDA132	Saudi Arabia	Al Madinah	PRJNA1348955	SRR35951216	Rawreads	NCBI	https://trace.ncbi.nlm.nih.gov/Traces/?run=SRR35951216
281	MDA138	Paenibacillus	Paenibacillus sp. MDA138	Saudi Arabia	Al Madinah	PRJNA1348955	SRR35951102	Rawreads	NCBI	https://trace.ncbi.nlm.nih.gov/Traces/?run=SRR35951102
282	MDA140	Mesorhizobium	Mesorhizobium sp. MDA140	Saudi Arabia	Al Madinah	PRJNA1348955	SRR35951100	Rawreads	NCBI	https://trace.ncbi.nlm.nih.gov/Traces/?run=SRR35951100
283	MDA145	Microbacterium	Microbacterium sp. MDA145	Saudi Arabia	Al Madinah	PRJNA1348955	SRR35951097	Rawreads	NCBI	https://trace.ncbi.nlm.nih.gov/Traces/?run=SRR35951097
284	MDA146	Phenylobacterium	Phenylobacterium sp. MDA146	Saudi Arabia	Al Madinah	PRJNA1348955	SRR35951096	Rawreads	NCBI	https://trace.ncbi.nlm.nih.gov/Traces/?run=SRR35951096
285	MDA147	Pseudomonas	Pseudomonas sp. MDA147	Saudi Arabia	Al Madinah	PRJNA1348955	SRR35951095	Rawreads	NCBI	https://trace.ncbi.nlm.nih.gov/Traces/?run=SRR35951095
286	MDA148	Staphylococcus	Staphylococcus sp. MDA148	Saudi Arabia	Al Madinah	PRJNA1348955	SRR35951094	Rawreads	NCBI	https://trace.ncbi.nlm.nih.gov/Traces/?run=SRR35951094
287	MDA150	Nocardia	Nocardia sp. MDA150	Saudi Arabia	Al Madinah	PRJNA1348955	SRR35951093	Rawreads	NCBI	https://trace.ncbi.nlm.nih.gov/Traces/?run=SRR35951093
288	MDA152	Isoptericola	Isoptericola sp. MDA152	Saudi Arabia	Al Madinah	PRJNA1348955	SRR35951092	Rawreads	NCBI	https://trace.ncbi.nlm.nih.gov/Traces/?run=SRR35951092
289	MDA153	Acinetobacter	Acinetobacter sp. MDA153	Saudi Arabia	Al Madinah	PRJNA1348955	SRR35951172	Rawreads	NCBI	https://trace.ncbi.nlm.nih.gov/Traces/?run=SRR35951172
290	MDA158	Lysobacter	Lysobacter sp. MDA158	Saudi Arabia	Al Madinah	PRJNA1348955	SRR35951204	Rawreads	NCBI	https://trace.ncbi.nlm.nih.gov/Traces/?run=SRR35951204
291	MDA159	Sinorhizobium	Sinorhizobium sp. MDA159	Saudi Arabia	Al Madinah	PRJNA1348955	SRR35951271	Rawreads	NCBI	https://trace.ncbi.nlm.nih.gov/Traces/?run=SRR35951271
292	MDA160	Pseudomonas	Pseudomonas sp. MDA160	Saudi Arabia	Al Madinah	PRJNA1348955	SRR35951270	Rawreads	NCBI	https://trace.ncbi.nlm.nih.gov/Traces/?run=SRR35951270
293	MDA161	Acinetobacter	Acinetobacter sp. MDA161	Saudi Arabia	Al Madinah	PRJNA1348955	SRR35951269	Rawreads	NCBI	https://trace.ncbi.nlm.nih.gov/Traces/?run=SRR35951269
294	MDA162	Mesorhizobium	Mesorhizobium sp. MDA162	Saudi Arabia	Al Madinah	PRJNA1348955	SRR35951214	Rawreads	NCBI	https://trace.ncbi.nlm.nih.gov/Traces/?run=SRR35951214
295	MDA168	Lysobacter	Lysobacter sp. MDA168	Saudi Arabia	Al Madinah	PRJNA1348955	SRR35951266	Rawreads	NCBI	https://trace.ncbi.nlm.nih.gov/Traces/?run=SRR35951266
296	MDA172	Sphingobium	Sphingobium sp. MDA172	Saudi Arabia	Al Madinah	PRJNA1348955	SRR35951265	Rawreads	NCBI	https://trace.ncbi.nlm.nih.gov/Traces/?run=SRR35951265
297	MDA173	Sphingobium	Sphingobium sp. MDA173	Saudi Arabia	Al Madinah	PRJNA1348955	SRR35951264	Rawreads	NCBI	https://trace.ncbi.nlm.nih.gov/Traces/?run=SRR35951264
298	MDA175	Neobacillus	Neobacillus sp. MDA175	Saudi Arabia	Al Madinah	PRJNA1348955	SRR35951263	Rawreads	NCBI	https://trace.ncbi.nlm.nih.gov/Traces/?run=SRR35951263
299	MDA178	Nocardia	Nocardia sp. MDA178	Saudi Arabia	Al Madinah	PRJNA1348955	SRR35951262	Rawreads	NCBI	https://trace.ncbi.nlm.nih.gov/Traces/?run=SRR35951262
300	MDA179	Nocardia	Nocardia neocaledoniensis	Saudi Arabia	Al Madinah	PRJNA1348955	SRR35951261	Rawreads	NCBI	https://trace.ncbi.nlm.nih.gov/Traces/?run=SRR35951261
301	MDA183	Sinorhizobium	Sinorhizobium sp. MDA183	Saudi Arabia	Al Madinah	PRJNA1348955	SRR35951260	Rawreads	NCBI	https://trace.ncbi.nlm.nih.gov/Traces/?run=SRR35951260
302	MDA184	Cytobacillus	Cytobacillus sp. MDA184	Saudi Arabia	Al Madinah	PRJNA1348955	SRR35951300	Rawreads	NCBI	https://trace.ncbi.nlm.nih.gov/Traces/?run=SRR35951300
303	MDA185	Bacillus	Bacillus sp. MDA185	Saudi Arabia	Al Madinah	PRJNA1348955	SRR35951259	Rawreads	NCBI	https://trace.ncbi.nlm.nih.gov/Traces/?run=SRR35951259
304	MDA189	Lysinibacillus	Lysinibacillus sp. MDA189	Saudi Arabia	Al Madinah	PRJNA1348955	SRR35951258	Rawreads	NCBI	https://trace.ncbi.nlm.nih.gov/Traces/?run=SRR35951258
305	MDA193	Cytobacillus	Cytobacillus sp. MDA193	Saudi Arabia	Al Madinah	PRJNA1348955	SRR35951257	Rawreads	NCBI	https://trace.ncbi.nlm.nih.gov/Traces/?run=SRR35951257
306	MDA194	Staphylococcus	Staphylococcus sp. MDA194	Saudi Arabia	Al Madinah	PRJNA1348955	SRR35951171	Rawreads	NCBI	https://trace.ncbi.nlm.nih.gov/Traces/?run=SRR35951171
307	MDA197	Cytobacillus	Cytobacillus sp. MDA197	Saudi Arabia	Al Madinah	PRJNA1348955	SRR35951173	Rawreads	NCBI	https://trace.ncbi.nlm.nih.gov/Traces/?run=SRR35951173
308	MDA199	Neobacillus	Neobacillus sp. MDA199	Saudi Arabia	Al Madinah	PRJNA1348955	SRR35951254	Rawreads	NCBI	https://trace.ncbi.nlm.nih.gov/Traces/?run=SRR35951254
309	MDA212	Bacillus	Bacillus sp. MDA212	Saudi Arabia	Al Madinah	PRJNA1348955	SRR35951147	Rawreads	NCBI	https://trace.ncbi.nlm.nih.gov/Traces/?run=SRR35951147
310	MDA213	Mesorhizobium	Mesorhizobium sp. MDA213	Saudi Arabia	Al Madinah	PRJNA1348955	SRR35951169	Rawreads	NCBI	https://trace.ncbi.nlm.nih.gov/Traces/?run=SRR35951169
311	MDA217	Cytobacillus	Cytobacillus sp. MDA217	Saudi Arabia	Al Madinah	PRJNA1348955	SRR35951142	Rawreads	NCBI	https://trace.ncbi.nlm.nih.gov/Traces/?run=SRR35951142
312	MDA219	Metabacillus	Metabacillus sp. MDA219	Saudi Arabia	Al Madinah	PRJNA1348955	SRR35951253	Rawreads	NCBI	https://trace.ncbi.nlm.nih.gov/Traces/?run=SRR35951253
313	MDA221	Bacillus	Bacillus sp. MDA221	Saudi Arabia	Al Madinah	PRJNA1348955	SRR35951252	Rawreads	NCBI	https://trace.ncbi.nlm.nih.gov/Traces/?run=SRR35951252
314	MDA225	Novosphingobium	Novosphingobium sp. MDA225	Saudi Arabia	Al Madinah	PRJNA1348955	SRR35951251	Rawreads	NCBI	https://trace.ncbi.nlm.nih.gov/Traces/?run=SRR35951251
315	MDA230	Paenibacillus	Paenibacillus sp. MDA230	Saudi Arabia	Al Madinah	PRJNA1348955	SRR35951250	Rawreads	NCBI	https://trace.ncbi.nlm.nih.gov/Traces/?run=SRR35951250
316	MDA249	Microbacterium	Microbacterium sp. MDA249	Saudi Arabia	Al Madinah	PRJNA1348955	SRR35951073	Rawreads	NCBI	https://trace.ncbi.nlm.nih.gov/Traces/?run=SRR35951073
317	MDA250	Cytobacillus	Cytobacillus sp. MDA250	Saudi Arabia	Al Madinah	PRJNA1348955	SRR35951149	Rawreads	NCBI	https://trace.ncbi.nlm.nih.gov/Traces/?run=SRR35951149
318	MDA253	Agrobacterium	Agrobacterium sp. MDA253	Saudi Arabia	Al Madinah	PRJNA1348955	SRR35951174	Rawreads	NCBI	https://trace.ncbi.nlm.nih.gov/Traces/?run=SRR35951174
319	MDA256	Sinorhizobium	Sinorhizobium sp. MDA256	Saudi Arabia	Al Madinah	PRJNA1348955	SRR35951150	Rawreads	NCBI	https://trace.ncbi.nlm.nih.gov/Traces/?run=SRR35951150
320	MDA262	Paracoccus	Paracoccus sp. MDA262	Saudi Arabia	Al Madinah	PRJNA1348955	SRR35951249	Rawreads	NCBI	https://trace.ncbi.nlm.nih.gov/Traces/?run=SRR35951249
321	MDA268	Acinetobacter	Acinetobacter sp. MDA268	Saudi Arabia	Al Madinah	PRJNA1348955	SRR35951202	Rawreads	NCBI	https://trace.ncbi.nlm.nih.gov/Traces/?run=SRR35951202
322	MDA270	Bacillus	Bacillus sp. MDA270	Saudi Arabia	Al Madinah	PRJNA1348955	SRR35951207	Rawreads	NCBI	https://trace.ncbi.nlm.nih.gov/Traces/?run=SRR35951207
323	MDA273	Acinetobacter	Acinetobacter sp. MDA273	Saudi Arabia	Al Madinah	PRJNA1348955	SRR35951206	Rawreads	NCBI	https://trace.ncbi.nlm.nih.gov/Traces/?run=SRR35951206
324	MDA274	Sphingobium	Sphingobium sp. MDA274	Saudi Arabia	Al Madinah	PRJNA1348955	SRR35951205	Rawreads	NCBI	https://trace.ncbi.nlm.nih.gov/Traces/?run=SRR35951205
325	MDA276	Microbacterium	Microbacterium sp. MDA276	Saudi Arabia	Al Madinah	PRJNA1348955	SRR35951248	Rawreads	NCBI	https://trace.ncbi.nlm.nih.gov/Traces/?run=SRR35951248
326	MDA279	Microbacterium	Microbacterium sp. MDA279	Saudi Arabia	Al Madinah	PRJNA1348955	SRR35951091	Rawreads	NCBI	https://trace.ncbi.nlm.nih.gov/Traces/?run=SRR35951091
327	MDA281	Bacillus	Bacillus sp. MDA281	Saudi Arabia	Al Madinah	PRJNA1348955	SRR35951296	Rawreads	NCBI	https://trace.ncbi.nlm.nih.gov/Traces/?run=SRR35951296
328	MDA290	Mesorhizobium	Mesorhizobium sp. MDA290	Saudi Arabia	Al Madinah	PRJNA1348955	SRR35951222	Rawreads	NCBI	https://trace.ncbi.nlm.nih.gov/Traces/?run=SRR35951222
329	MDA295	Lysobacter	Lysobacter sp. MDA295	Saudi Arabia	Al Madinah	PRJNA1348955	SRR35951144	Rawreads	NCBI	https://trace.ncbi.nlm.nih.gov/Traces/?run=SRR35951144
330	MDA296	Roseibium	Roseibium sp. MDA296	Saudi Arabia	Al Madinah	PRJNA1348955	SRR35951074	Rawreads	NCBI	https://trace.ncbi.nlm.nih.gov/Traces/?run=SRR35951074
331	MDA298	Mesorhizobium	Mesorhizobium sp. MDA298	Saudi Arabia	Al Madinah	PRJNA1348955	SRR35951090	Rawreads	NCBI	https://trace.ncbi.nlm.nih.gov/Traces/?run=SRR35951090
332	MDA302	Isoptericola	Isoptericola sp. MDA302	Saudi Arabia	Al Madinah	PRJNA1348955	SRR35951221	Rawreads	NCBI	https://trace.ncbi.nlm.nih.gov/Traces/?run=SRR35951221
333	MDA304	Isoptericola	Isoptericola sp. MDA304	Saudi Arabia	Al Madinah	PRJNA1348955	SRR35951298	Rawreads	NCBI	https://trace.ncbi.nlm.nih.gov/Traces/?run=SRR35951298
334	MDA309	Mesorhizobium	Mesorhizobium sp. MDA309	Saudi Arabia	Al Madinah	PRJNA1348955	SRR35951297	Rawreads	NCBI	https://trace.ncbi.nlm.nih.gov/Traces/?run=SRR35951297
335	MDA312	Bacillus	Bacillus sp. MDA312	Saudi Arabia	Al Madinah	PRJNA1348955	SRR35951208	Rawreads	NCBI	https://trace.ncbi.nlm.nih.gov/Traces/?run=SRR35951208
336	MDA313	Mesorhizobium	Mesorhizobium sp. MDA313	Saudi Arabia	Al Madinah	PRJNA1348955	SRR35951088	Rawreads	NCBI	https://trace.ncbi.nlm.nih.gov/Traces/?run=SRR35951088
337	MDA316	Acinetobacter	Acinetobacter sp. MDA316	Saudi Arabia	Al Madinah	PRJNA1348955	SRR35951218	Rawreads	NCBI	https://trace.ncbi.nlm.nih.gov/Traces/?run=SRR35951218
338	MDA322	Mycolicibacterium	Mycolicibacterium sp. MDA322	Saudi Arabia	Al Madinah	PRJNA1348955	SRR35951209	Rawreads	NCBI	https://trace.ncbi.nlm.nih.gov/Traces/?run=SRR35951209
339	MDA329	Mesorhizobium	Mesorhizobium sp. MDA329	Saudi Arabia	Al Madinah	PRJNA1348955	SRR35951086	Rawreads	NCBI	https://trace.ncbi.nlm.nih.gov/Traces/?run=SRR35951086
340	MDA331	Nitratireductor	Nitratireductor sp. MDA331	Saudi Arabia	Al Madinah	PRJNA1348955	SRR35951085	Rawreads	NCBI	https://trace.ncbi.nlm.nih.gov/Traces/?run=SRR35951085
341	MDA342	Lysobacter	Lysobacter sp. MDA342	Saudi Arabia	Al Madinah	PRJNA1348955	SRR35951170	Rawreads	NCBI	https://trace.ncbi.nlm.nih.gov/Traces/?run=SRR35951170
342	MDA349	Bacillus	Bacillus sp. MDA349	Saudi Arabia	Al Madinah	PRJNA1348955	SRR35951146	Rawreads	NCBI	https://trace.ncbi.nlm.nih.gov/Traces/?run=SRR35951146
343	MDA351	Microbacterium	Microbacterium sp. MDA351	Saudi Arabia	Al Madinah	PRJNA1348955	SRR35951084	Rawreads	NCBI	https://trace.ncbi.nlm.nih.gov/Traces/?run=SRR35951084
344	MDA363	Mesorhizobium	Mesorhizobium sp. MDA363	Saudi Arabia	Al Madinah	PRJNA1348955	SRR35951164	Rawreads	NCBI	https://trace.ncbi.nlm.nih.gov/Traces/?run=SRR35951164
345	MDA370	Chitinophaga	Chitinophaga sp. MDA370	Saudi Arabia	Al Madinah	PRJNA1348955	SRR35951083	Rawreads	NCBI	https://trace.ncbi.nlm.nih.gov/Traces/?run=SRR35951083
346	MDA371	Microbacterium	Microbacterium sp. MDA371	Saudi Arabia	Al Madinah	PRJNA1348955	SRR35951168	Rawreads	NCBI	https://trace.ncbi.nlm.nih.gov/Traces/?run=SRR35951168
347	MDA373	Mesorhizobium	Mesorhizobium sp. MDA373	Saudi Arabia	Al Madinah	PRJNA1348955	SRR35951082	Rawreads	NCBI	https://trace.ncbi.nlm.nih.gov/Traces/?run=SRR35951082
348	MDA376	Isoptericola	Isoptericola sp. MDA376	Saudi Arabia	Al Madinah	PRJNA1348955	SRR35951165	Rawreads	NCBI	https://trace.ncbi.nlm.nih.gov/Traces/?run=SRR35951165
349	P3-86	Stutzerimonas	Stutzerimonas marianensis	Saudi Arabia	Jizan	PRJEB101632	ERR15954756	Rawreads	ENA	https://www.ebi.ac.uk/ena/browser/view/ERR15954756
350	PK1-2	Bacillus	Bacillus subtilis	Pakistan	NA	PRJNA398615	CP026039	Genome	NCBI	https://www.ncbi.nlm.nih.gov/nuccore/CP026039
351	PK1-3	Bacillus	Bacillus subtilis	Pakistan	NA	PRJNA398615	CP026038	Genome	NCBI	https://www.ncbi.nlm.nih.gov/nuccore/CP026038
352	PK3-005	Pantoea	Pantoea sp. PK3-005	Pakistan	NA	PRJNA827473	CP096407	Genome	NCBI	https://www.ncbi.nlm.nih.gov/nuccore/CP096407
353	PK3-037	Bacillus	Bacillus halotoleran	Pakistan	NA	PRJNA827473	CP096408	Genome	NCBI	https://www.ncbi.nlm.nih.gov/nuccore/CP096408
354	PK3-045	Bacillus	Bacillus cereus	Pakistan	NA	PRJEB101632	ERR16090432	Rawreads	ENA	https://www.ebi.ac.uk/ena/browser/view/ERR16090432
355	PK3-056	Bacillus	Bacillus halotolerans	Pakistan	NA	PRJNA827473	CP096409	Genome	NCBI	https://www.ncbi.nlm.nih.gov/nuccore/CP096409
356	PK3-067	Bacillus	Bacillus halotolerans	Pakistan	NA	PRJEB101632	ERR16090437	Rawreads	ENA	https://www.ebi.ac.uk/ena/browser/view/ERR16090437
357	PK3-109	Niallia	Niallia circulans	Pakistan	NA	PRJNA398615	CP026031	Genome	NCBI	https://www.ncbi.nlm.nih.gov/nuccore/CP026031
358	PK3-130	Bacillus	Bacillus safensis	Pakistan	NA	PRJNA827473	CP096410	Genome	NCBI	https://www.ncbi.nlm.nih.gov/nuccore/CP096410
359	PK3-136	Bacillus	Bacillus halotoleran	Pakistan	NA	PRJNA827473	CP096411	Genome	NCBI	https://www.ncbi.nlm.nih.gov/nuccore/CP096411
360	PK3-137	Bacillus	Bacillus subtilis	Pakistan	NA	PRJNA827473	CP096412	Genome	NCBI	https://www.ncbi.nlm.nih.gov/nuccore/CP096412
361	PK3-138	Niallia	Niallia circulans	Pakistan	NA	PRJNA398615	CP026033	Genome	NCBI	https://www.ncbi.nlm.nih.gov/nuccore/CP026033
362	PK3-15	Niallia	Niallia circulans	Pakistan	NA	PRJNA398615	CP026040	Genome	NCBI	https://www.ncbi.nlm.nih.gov/nuccore/CP026040
363	PK3-2	Niallia	Niallia circulans	Pakistan	NA	PRJNA398615	NQYD00000000	Genome	NCBI	https://www.ncbi.nlm.nih.gov/nuccore/NQYD00000000
364	PK3-4	Bacillus	Bacillus halotolerans	Pakistan	NA	PRJNA398615	CP026032	Genome	NCBI	https://www.ncbi.nlm.nih.gov/nuccore/CP026032
365	PK3-47	Paenibacillus	Paenibacillus sp.	Pakistan	NA	PRJNA398615	CP026029	Genome	NCBI	https://www.ncbi.nlm.nih.gov/nuccore/CP026029
366	PK3-5	Mixta	Mixta sp. PK3-5	Pakistan	NA	PRJEB105328	ERR16016602	Rawreads	ENA	https://www.ebi.ac.uk/ena/browser/view/ERR16016602
367	PK3-6	Pseudomonas	Pseudomonas lutea	Pakistan	NA	PRJEB101632	ERR16090444	Rawreads	ENA	https://www.ebi.ac.uk/ena/browser/view/ERR16090444
368	PK3-68	Bacillus	Bacillus subtilis	Pakistan	NA	PRJNA398615	NQYC00000000	Genome	NCBI	https://www.ncbi.nlm.nih.gov/nuccore/NQYC00000000
369	PK3-9	Bacillus	Bacillus subtilis	Pakistan	NA	PRJNA398615	CP026030	Genome	NCBI	https://www.ncbi.nlm.nih.gov/nuccore/CP026030
370	PK3-96	Pseudomonas	Pseudomonas luteola	Jordan	NA	PRJNA1348955	SRR35951178	Rawreads	NCBI	https://trace.ncbi.nlm.nih.gov/Traces/?run=SRR35951178
371	PK5-004	Bacillus	Bacillus safensis	Pakistan	NA	PRJNA827473	CP096413	Genome	NCBI	https://www.ncbi.nlm.nih.gov/nuccore/CP096413
372	PK5-006	Bacillus	Bacillus safensis	Pakistan	NA	PRJNA827473	CP096414	Genome	NCBI	https://www.ncbi.nlm.nih.gov/nuccore/CP096414
373	PK5-009	Bacillus	Bacillus safensis	Pakistan	NA	PRJNA827473	CP096415	Genome	NCBI	https://www.ncbi.nlm.nih.gov/nuccore/CP096415
374	PK5-025	Priestia	Priestia endophytica	Pakistan	NA	PRJEB101632	ERR16090438	Rawreads	ENA	https://www.ebi.ac.uk/ena/browser/view/ERR16090438
375	PK5-030	Priestia	Priestia endophytica	Pakistan	NA	PRJEB101632	ERR16090439	Rawreads	ENA	https://www.ebi.ac.uk/ena/browser/view/ERR16090439
376	PK5-050	Bacillus	Bacillus safensis	Pakistan	NA	PRJNA827473	CP096416	Genome	NCBI	https://www.ncbi.nlm.nih.gov/nuccore/CP096416
377	PK5-115	Pseudomonas	Pseudomonas sp. PK5-115	Pakistan	NA	PRJNA1348955	SRR35951293	Rawreads	NCBI	https://trace.ncbi.nlm.nih.gov/Traces/?run=SRR35951293
378	PK5-16	Bacillus	Bacillus subtilis	Pakistan	NA	PRJNA398615	CP026036	Genome	NCBI	https://www.ncbi.nlm.nih.gov/nuccore/CP026036
379	PK5-17	Bacillus	Bacillus filamentosus	Pakistan	NA	PRJNA398615	CP026037	Genome	NCBI	https://www.ncbi.nlm.nih.gov/nuccore/CP026037
380	PK5-23	Pseudomonas	Pseudomonas sp. PK5-23	Pakistan	NA	PRJNA1348955	SRR35951294	Rawreads	NCBI	https://trace.ncbi.nlm.nih.gov/Traces/?run=SRR35951294
381	PK5-26	Bacillus	Bacillus subtilis	Pakistan	NA	PRJNA398615	NQYE00000000	Genome	NCBI	https://www.ncbi.nlm.nih.gov/nuccore/NQYE00000000
382	PK5-39	Bacillus	Bacillus subtilis	Pakistan	NA	PRJNA398615	NQYF00000000	Genome	NCBI	https://www.ncbi.nlm.nih.gov/nuccore/NQYF00000000
383	PK5-52	Bacillus	Bacillus subtilis	Pakistan	NA	PRJNA398615	CP026034	Genome	NCBI	https://www.ncbi.nlm.nih.gov/nuccore/CP026034
384	PK5-68	Bacillus	Bacillus subtilis	Pakistan	NA	PRJNA398615	CP026035	Genome	NCBI	https://www.ncbi.nlm.nih.gov/nuccore/CP026035
385	PK6-013	Bacillus	Bacillus paralicheniformis	Pakistan	NA	PRJNA827473	CP096417	Genome	NCBI	https://www.ncbi.nlm.nih.gov/nuccore/CP096417
386	PK6-025	Bacillus	Bacillus paralicheniformis	Pakistan	NA	PRJEB101632	ERR16090440	Rawreads	ENA	https://www.ebi.ac.uk/ena/browser/view/ERR16090440
387	PK6-026	Bacillus	Bacillus paralicheniformis	Pakistan	NA	PRJNA827473	CP096418	Genome	NCBI	https://www.ncbi.nlm.nih.gov/nuccore/CP096418
388	PK6-16	Bacillus	Bacillus cereus	Pakistan	NA	PRJEB101632	ERR16090441	Rawreads	ENA	https://www.ebi.ac.uk/ena/browser/view/ERR16090441
389	PK7-12	Rhizobium	Rhizobium sp. CC-CFT758	Pakistan	NA	PRJEB101632	ERR15954739	Rawreads	ENA	https://www.ebi.ac.uk/ena/browser/view/ERR15954739
390	PK7-22	Rhizobium	Rhizobium sp. PK7-22	Pakistan	NA	PRJEB101632	ERR16090427	Rawreads	ENA	https://www.ebi.ac.uk/ena/browser/view/ERR16090427
391	PK9-022	Priestia	Priestia megaterium	Pakistan	NA	PRJEB105328	ERR16016601	Rawreads	ENA	https://www.ebi.ac.uk/ena/browser/view/ERR16016601
392	R1-1	Pseudomonas	Pseudomonas sp. R1-1	Jordan	NA	PRJNA708169	CP071663	Genome	NCBI	https://www.ncbi.nlm.nih.gov/nuccore/CP071663
393	R1-10	Peribacillus	Peribacillus frigoritolerans	Jordan	NA	PRJNA827473	CP096419	Genome	NCBI	https://www.ncbi.nlm.nih.gov/nuccore/CP096419
394	R1-13	Serratia	Serratia marcescens	Jordan	NA	PRJNA827473	CP096420	Genome	NCBI	https://www.ncbi.nlm.nih.gov/nuccore/CP096420
395	R1-15	Pseudomonas	Pseudomonas sp. R1-15	Jordan	NA	PRJNA708169	CP071660	Genome	NCBI	https://www.ncbi.nlm.nih.gov/nuccore/CP071660
396	R1-18	Pseudomonas	Pseudomonas sp. R1-18	Jordan	NA	PRJNA708169	CP071658-CP071659	Genome	NCBI	https://www.ncbi.nlm.nih.gov/nuccore/CP071658
397	R1-3	Sinorhizobium	Sinorhizobium meliloti	Jordan	NA	PRJEB101632	ERR16090442	Rawreads	ENA	https://www.ebi.ac.uk/ena/browser/view/ERR16090442
398	R1-6	Pseudomonas	Pseudomonas stutzeri	Jordan	NA	PRJNA708169	CP071662	Genome	NCBI	https://www.ncbi.nlm.nih.gov/nuccore/CP071662
399	R1-7	Brucella	Brucella intermedia	Jordan	NA	PRJNA708169	CP071661	Genome	NCBI	https://www.ncbi.nlm.nih.gov/nuccore/CP071661
400	R2-21	Paenibacillus	Paenibacillus peoriae	Jordan	NA	PRJEB101632	ERR15954740	Rawreads	ENA	https://www.ebi.ac.uk/ena/browser/view/ERR15954740
401	R2-23	Peribacillus	Peribacillus frigoritolerans	Jordan	NA	PRJEB101632	ERR16090443	Rawreads	ENA	https://www.ebi.ac.uk/ena/browser/view/ERR16090443
402	R3-41	Pseudomonas	Pseudomonas sp. R3-41	Jordan	NA	PRJNA827473	CP096421	Genome	NCBI	https://www.ncbi.nlm.nih.gov/nuccore/CP096421
403	R3-42	Siccibacter	Siccibacter turicensis	Jordan	NA	PRJNA827473	CP096422	Genome	NCBI	https://www.ncbi.nlm.nih.gov/nuccore/CP096422
404	R3-46	Siccibacter	Siccibacter sp. R3-46	Jordan	Rum	PRJNA1348955	SRR35951291	Rawreads	NCBI	https://trace.ncbi.nlm.nih.gov/Traces/?run=SRR35951291
405	R3-48	Lelliottia	Lelliottia sp. R3-48	Jordan	Rum	PRJNA1348955	SRR35951289	Rawreads	NCBI	https://trace.ncbi.nlm.nih.gov/Traces/?run=SRR35951289
406	R3-49	Siccibacter	Siccibacter turicensis	Jordan	NA	PRJEB101632	ERR16090430	Rawreads	ENA	https://www.ebi.ac.uk/ena/browser/view/ERR16090430
407	R3-55	Paenarthrobacter	Paenarthrobacter sp. R3-55	Jordan	NA	PRJNA827473	CP096423	Genome	NCBI	https://www.ncbi.nlm.nih.gov/nuccore/CP096423
408	R3-56	Pseudomonas	Pseudomonas sp. R3-56	Jordan	NA	PRJNA708169	CP071657	Genome	NCBI	https://www.ncbi.nlm.nih.gov/nuccore/CP071657
409	R3-57	Pseudomonas	Pseudomonas sp. R3-57	Jordan	NA	PRJNA708169	CP071655-CP071656	Genome	NCBI	https://www.ncbi.nlm.nih.gov/nuccore/CP071655
410	R3-58	Pseudomonas	Pseudomonas sp. R3-58	Jordan	NA	PRJEB101632	ERR16090420	Rawreads	ENA	https://www.ebi.ac.uk/ena/browser/view/ERR16090420
411	R4-61	Pseudomonas	Pseudomonas sp. R4-61	Jordan	Rum	PRJNA1348955	SRR35951287	Rawreads	NCBI	https://trace.ncbi.nlm.nih.gov/Traces/?run=SRR35951287
412	R4-65	Pseudomonas	Pseudomonas sp. R4-65	Jordan	Rum	PRJNA1348955	SRR35951290	Rawreads	NCBI	https://trace.ncbi.nlm.nih.gov/Traces/?run=SRR35951290
413	R4-75	Pseudomonas	Pseudomonas sp. R4-75	Jordan	NA	PRJNA708169	CP071652-CP071653	Genome	NCBI	https://www.ncbi.nlm.nih.gov/nuccore/CP071652
414	R4-76	Pseudomonas	Pseudomonas sp. R4-76	Jordan	NA	PRJEB101632	ERR16090421	Rawreads	ENA	https://www.ebi.ac.uk/ena/browser/view/ERR16090421
415	R4-79	Pseudomonas	Pseudomonas sp. R4-79	Jordan	NA	PRJNA708169	CP071650-CP071651	Genome	NCBI	https://www.ncbi.nlm.nih.gov/nuccore/CP071650
416	R4-81	Arthrobacter	Arthrobacter sp. R4-81	Jordan	NA	PRJEB101632	ERR16090422	Rawreads	ENA	https://www.ebi.ac.uk/ena/browser/view/ERR16090422
417	R4-83	Pseudomonas	Pseudomonas sp. R4-83	Jordan	NA	PRJNA708169	CP071649	Genome	NCBI	https://www.ncbi.nlm.nih.gov/nuccore/CP071649
418	R4-84	Pseudomonas	Pseudomonas sp. R4-84	Jordan	NA	PRJNA827473	CP096390	Genome	NCBI	https://www.ncbi.nlm.nih.gov/nuccore/CP096390
419	SA-151	Olivibacter	Olivibacter jilunii	Saudi Arabia	Jizan	PRJNA827473	CP096391	Genome	NCBI	https://www.ncbi.nlm.nih.gov/nuccore/CP096391
420	SA023	Serratia	Serratia marcescens	Saudi Arabia	Jizan	PRJEB101632	ERR15954746	Rawreads	ENA	https://www.ebi.ac.uk/ena/browser/view/ERR15954746
421	SA024	Williamsia	Williamsia muralis	Saudi Arabia	Jizan	PRJNA827473	CP100130	Genome	NCBI	https://www.ncbi.nlm.nih.gov/nuccore/CP100130
422	SA045	Bacillus	Bacillus paralicheniformis	Saudi Arabia	Jizan	PRJEB101632	ERR15954720	Rawreads	ENA	https://www.ebi.ac.uk/ena/browser/view/ERR15954720
423	SA048	Pseudomonas	Pseudomonas asiatica	Saudi Arabia	Jizan	PRJEB101632	ERR15954742	Rawreads	ENA	https://www.ebi.ac.uk/ena/browser/view/ERR15954742
424	SA052	Pseudomonas	Pseudomonas stutzeri	Saudi Arabia	Jizan	PRJNA740144	JAHVCW000000000	Genome	NCBI	https://www.ncbi.nlm.nih.gov/nuccore/JAHVCW000000000
425	SA064	Brucella	Brucella intermedia	Saudi Arabia	Jizan	PRJNA740144	JAHVCX000000000	Genome	NCBI	https://www.ncbi.nlm.nih.gov/nuccore/JAHVCX000000000
426	SA065	Staphylococcus	Staphylococcus warneri	Saudi Arabia	Jizan	PRJNA740144	JAHVCY000000000	Genome	NCBI	https://www.ncbi.nlm.nih.gov/nuccore/JAHVCY000000000
427	SA070	Serratia	Serratia marcescens	Saudi Arabia	Jizan	PRJEB101632	ERR15954747	Rawreads	ENA	https://www.ebi.ac.uk/ena/browser/view/ERR15954747
428	SA075A	Brucella	Brucella sp. SA075A	Saudi Arabia	Jizan	PRJNA1076458	JBAKGY000000000	Genome	NCBI	https://www.ncbi.nlm.nih.gov/nuccore/JBAKGY000000000
429	SA075R	Microbacterium	Microbacterium barkeri	Saudi Arabia	Jizan	PRJEB101632	ERR15954729	Rawreads	ENA	https://www.ebi.ac.uk/ena/browser/view/ERR15954729
430	SA077	Brucella	Brucella intermedia	Saudi Arabia	Jizan	PRJNA740144	JAHVCZ000000000	Genome	NCBI	https://www.ncbi.nlm.nih.gov/nuccore/JAHVCZ000000000
431	SA078	Brucella	Brucella intermedia	Saudi Arabia	Jizan	PRJNA740144	JAHVDA000000000	Genome	NCBI	https://www.ncbi.nlm.nih.gov/nuccore/JAHVDA000000000
432	SA082	Bacillus	Bacillus subtilis	Saudi Arabia	Jizan	PRJNA740144	JAHVDB000000000	Genome	NCBI	https://www.ncbi.nlm.nih.gov/nuccore/JAHVDB000000000
433	SA085	Brucella	Brucella intermedia	Saudi Arabia	Jizan	PRJNA740144	JAHVDC000000000	Genome	NCBI	https://www.ncbi.nlm.nih.gov/nuccore/JAHVDC000000000
434	SA087	Yokenella	Yokenella regensburgei	Saudi Arabia	Jizan	PRJNA740144	JAHVDD000000000	Genome	NCBI	https://www.ncbi.nlm.nih.gov/nuccore/JAHVDD000000000
435	SA088	Serratia	Serratia marcescens	Saudi Arabia	Jizan	PRJEB101632	ERR15954748	Rawreads	ENA	https://www.ebi.ac.uk/ena/browser/view/ERR15954748
436	SA090	Paenibacillus	Paenibacillus humicus	Saudi Arabia	Jizan	PRJNA740144	JAHVDE000000000	Genome	NCBI	https://www.ncbi.nlm.nih.gov/nuccore/JAHVDE000000000
437	SA091	Bacillus	Bacillus subtilis	Saudi Arabia	Jizan	PRJNA740144	JAHVDF000000000	Genome	NCBI	https://www.ncbi.nlm.nih.gov/nuccore/JAHVDF000000000
438	SA093	Serratia	Serratia marcescens	Saudi Arabia	Jizan	PRJEB101632	ERR15954749	Rawreads	ENA	https://www.ebi.ac.uk/ena/browser/view/ERR15954749
439	SA097	Brucella	Brucella intermedia	Saudi Arabia	Jizan	PRJNA740144	JAHVDG000000000	Genome	NCBI	https://www.ncbi.nlm.nih.gov/nuccore/JAHVDG000000000
440	SA100	Plantibacter	Plantibacter flavus	Saudi Arabia	Jizan	PRJNA740144	JAHVDH000000000	Genome	NCBI	https://www.ncbi.nlm.nih.gov/nuccore/JAHVDH000000000
441	SA111	Inquilinus	Inquilinus limosus	Saudi Arabia	Jizan	PRJNA740144	JAHVDI000000000	Genome	NCBI	https://www.ncbi.nlm.nih.gov/nuccore/JAHVDI000000000
442	SA112	Agrobacterium	Agrobacterium deltaense	Saudi Arabia	Jizan	PRJEB101632	ERR15954718	Rawreads	ENA	https://www.ebi.ac.uk/ena/browser/view/ERR15954718
443	SA116	Bacillus	Bacillus subtilis	Saudi Arabia	Jizan	PRJEB101632	ERR16090433	Rawreads	ENA	https://www.ebi.ac.uk/ena/browser/view/ERR16090433
444	SA119	Inquilinus	Inquilinus limosus	Saudi Arabia	Jizan	PRJNA740144	JAHVDJ000000000	Genome	NCBI	https://www.ncbi.nlm.nih.gov/nuccore/JAHVDJ000000000
445	SA122	Bacillus	Bacillus subtilis	Saudi Arabia	Jizan	PRJEB101632	ERR15954721	Rawreads	ENA	https://www.ebi.ac.uk/ena/browser/view/ERR15954721
446	SA128	Inquilinus	Inquilinus limosus	Saudi Arabia	Jizan	PRJNA740144	JAHVDK000000000	Genome	NCBI	https://www.ncbi.nlm.nih.gov/nuccore/JAHVDK000000000
447	SA140	Priestia	Priestia filamentosa	Saudi Arabia	Jizan	PRJNA740144	JAHVDL000000000	Genome	NCBI	https://www.ncbi.nlm.nih.gov/nuccore/JAHVDL000000000
448	SA142	Priestia	Priestia filamentosa	Saudi Arabia	Jizan	PRJEB101632	ERR15954741	Rawreads	ENA	https://www.ebi.ac.uk/ena/browser/view/ERR15954741
449	SA144	Bacillus	Bacillus subtilis	Saudi Arabia	Jizan	PRJNA740144	JAHVDM000000000	Genome	NCBI	https://www.ncbi.nlm.nih.gov/nuccore/JAHVDM000000000
450	SA148	Brucella	Brucella intermedia	Saudi Arabia	Jizan	PRJEB101632	ERR15954724	Rawreads	ENA	https://www.ebi.ac.uk/ena/browser/view/ERR15954724
451	SA149	Brucella	Brucella intermedia	Saudi Arabia	Jizan	PRJNA740144	JAHVEX000000000	Genome	NCBI	https://www.ncbi.nlm.nih.gov/nuccore/JAHVEX000000000
452	SA150	Olivibacter	Olivibacter jilunii	Saudi Arabia	Jizan	PRJNA740144	JAHVEY000000000	Genome	NCBI	https://www.ncbi.nlm.nih.gov/nuccore/JAHVEY000000000
453	SA155	Brucella	Brucella intermedia	Saudi Arabia	Jizan	PRJNA740144	JAHVDO000000000	Genome	NCBI	https://www.ncbi.nlm.nih.gov/nuccore/JAHVDO000000000
454	SA156	Microbacterium	Microbacterium barkeri	Saudi Arabia	Jizan	PRJEB101632	ERR15954730	Rawreads	ENA	https://www.ebi.ac.uk/ena/browser/view/ERR15954730
455	SA158	Brucella	Brucella intermedia	Saudi Arabia	Jizan	PRJNA740144	JAHVDP000000000	Genome	NCBI	https://www.ncbi.nlm.nih.gov/nuccore/JAHVDP000000000
456	SA160	Brucella	Brucella intermedia	Saudi Arabia	Jizan	PRJNA740144	JAHVDQ000000000	Genome	NCBI	https://www.ncbi.nlm.nih.gov/nuccore/JAHVDQ000000000
457	SA163	Agrobacterium	Agrobacterium deltaense	Saudi Arabia	Jizan	PRJEB101632	ERR15954719	Rawreads	ENA	https://www.ebi.ac.uk/ena/browser/view/ERR15954719
458	SA171	Xanthomonas	Xanthomonas euvesicatoria	Saudi Arabia	Jizan	PRJNA740144	JAHVDR000000000	Genome	NCBI	https://www.ncbi.nlm.nih.gov/nuccore/JAHVDR000000000
459	SA172	Xanthomonas	Xanthomonas euvesicatoria	Saudi Arabia	Jizan	PRJNA740144	JAHVDS000000000	Genome	NCBI	https://www.ncbi.nlm.nih.gov/nuccore/JAHVDS000000000
460	SA175	Staphylococcus	Staphylococcus vitulinus	Saudi Arabia	Jizan	PRJEB101632	ERR15954750	Rawreads	ENA	https://www.ebi.ac.uk/ena/browser/view/ERR15954750
461	SA176	Xanthomonas	Xanthomonas euvesicatoria	Saudi Arabia	Jizan	PRJNA740144	JAHVDT000000000	Genome	NCBI	https://www.ncbi.nlm.nih.gov/nuccore/JAHVDT000000000
462	SA182	Pseudomonas	Pseudomonas oryzihabitans	Saudi Arabia	Jizan	PRJNA740144	JAHVDU000000000	Genome	NCBI	https://www.ncbi.nlm.nih.gov/nuccore/JAHVDU000000000
463	SA185	Yokenella	Yokenella regensburgei	Saudi Arabia	Jizan	PRJNA740144	JAHVDV000000000	Genome	NCBI	https://www.ncbi.nlm.nih.gov/nuccore/JAHVDV000000000
464	SA187	Enterobacter	Enterobacter SP187	Saudi Arabia	Jizan	PRJNA352128	CP019113	Genome	NCBI	https://www.ncbi.nlm.nih.gov/nuccore/CP019113
465	SA188	Acinetobacter	Acinetobacter radioresistens	Saudi Arabia	Jizan	PRJNA740144	JAHVDW000000000	Genome	NCBI	https://www.ncbi.nlm.nih.gov/nuccore/JAHVDW000000000
466	SA190	Pseudomonas	Pseudomonas argentinensis Strain SA190	Saudi Arabia	Jizan	PRJNA312745	LWDZ00000000	Genome	NCBI	https://www.ncbi.nlm.nih.gov/nuccore/LWDZ00000000
467	SA195	Pseudomonas	Pseudomonas sp. SA195	Saudi Arabia	Jizan	PRJNA827473	CP096392	Genome	NCBI	https://www.ncbi.nlm.nih.gov/nuccore/CP096392
468	SA197	Phytobacter	Phytobacter	Saudi Arabia	Jizan	PRJNA827473	CP096393	Genome	NCBI	https://www.ncbi.nlm.nih.gov/nuccore/CP096393
469	SA199	Brucella	Brucella intermedia	Saudi Arabia	Jizan	PRJNA740144	JAHVDY000000000	Genome	NCBI	https://www.ncbi.nlm.nih.gov/nuccore/JAHVDY000000000
470	SA213	Brucella	Brucella intermedia	Saudi Arabia	Jizan	PRJNA740144	JAHVDZ000000000	Genome	NCBI	https://www.ncbi.nlm.nih.gov/nuccore/JAHVDZ000000000
471	SA215	Staphylococcus	Staphylococcus stepanovicii	Saudi Arabia	Jizan	PRJNA740144	JAHVEA000000000	Genome	NCBI	https://www.ncbi.nlm.nih.gov/nuccore/JAHVEA000000000
472	SA217	Staphylococcus	Staphylococcus stepanovicii	Saudi Arabia	Jizan	PRJNA740144	JAHVEB000000000	Genome	NCBI	https://www.ncbi.nlm.nih.gov/nuccore/JAHVEB000000000
473	SA220	Rhizobium	Rhizobium petrolearium	Saudi Arabia	Jizan	PRJNA740144	JAHVEC000000000	Genome	NCBI	https://www.ncbi.nlm.nih.gov/nuccore/JAHVEC000000000
474	SA224	Staphylococcus	Staphylococcus stepanovicii	Saudi Arabia	Jizan	PRJNA740144	JAHVED000000000	Genome	NCBI	https://www.ncbi.nlm.nih.gov/nuccore/JAHVED000000000
475	SA227	Staphylococcus	Staphylococcus devriesei	Saudi Arabia	Jizan	PRJNA740144	JAHVEE000000000	Genome	NCBI	https://www.ncbi.nlm.nih.gov/nuccore/JAHVEE000000000
476	SA233	Pseudomonas	Pseudomonas asiatica	Saudi Arabia	Jizan	PRJEB101632	ERR16090434	Rawreads	ENA	https://www.ebi.ac.uk/ena/browser/view/ERR16090434
477	SA235	Staphylococcus	Staphylococcus stepanovicii	Saudi Arabia	Jizan	PRJNA740144	JAHVEG000000000	Genome	NCBI	https://www.ncbi.nlm.nih.gov/nuccore/JAHVEG000000000
478	SA240	Staphylococcus	Staphylococcus stepanovicii	Saudi Arabia	Jizan	PRJNA740144	JAHVEH000000000	Genome	NCBI	https://www.ncbi.nlm.nih.gov/nuccore/JAHVEH000000000
479	SA243	Pseudomonas	Pseudomonas chloritidismutans SA243	Saudi Arabia	Jizan	PRJNA740144	JAHVEI000000000	Genome	NCBI	https://www.ncbi.nlm.nih.gov/nuccore/JAHVEI000000000
480	SA244	Bacillus	Bacillus vallismortis	Saudi Arabia	Jizan	PRJEB101632	ERR15954722	Rawreads	ENA	https://www.ebi.ac.uk/ena/browser/view/ERR15954722
481	SA246	Staphylococcus	Staphylococcus stepanovicii	Saudi Arabia	Jizan	PRJNA740144	JAHVEJ000000000	Genome	NCBI	https://www.ncbi.nlm.nih.gov/nuccore/JAHVEJ000000000
482	SA279	Rhizobium	Rhizobium sp. SA279	Saudi Arabia	Jizan	PRJNA740144	JAHVEK000000000	Genome	NCBI	https://www.ncbi.nlm.nih.gov/nuccore/JAHVEK000000000
483	SA282	Rhizobium	Rhizobium sp. SA282	Saudi Arabia	Jizan	PRJNA740144	JAHVEL000000000	Genome	NCBI	https://www.ncbi.nlm.nih.gov/nuccore/JAHVEL000000000
484	SA283	Rhizobium	Rhizobium sp. SA283	Saudi Arabia	Jizan	PRJNA740144	JAHVEM000000000	Genome	NCBI	https://www.ncbi.nlm.nih.gov/nuccore/JAHVEM000000000
485	SA285	Rhizobium	Rhizobium sp. SA285	Saudi Arabia	Jizan	PRJNA740144	JAHVEN000000000	Genome	NCBI	https://www.ncbi.nlm.nih.gov/nuccore/JAHVEN000000000
486	SA287	Cupriavidus	Cupriavidus gilardii CR3	Saudi Arabia	Jizan	PRJEB101632	ERR15954726	Rawreads	ENA	https://www.ebi.ac.uk/ena/browser/view/ERR15954726
487	SA288	Ralstonia	Ralstonia pickettii	Saudi Arabia	Jizan	PRJNA740144	JAHVEO000000000	Genome	NCBI	https://www.ncbi.nlm.nih.gov/nuccore/JAHVEO000000000
488	SA289	Brucella	Brucella intermedia	Saudi Arabia	Jizan	PRJEB101632	ERR15954725	Rawreads	ENA	https://www.ebi.ac.uk/ena/browser/view/ERR15954725
489	SA290	Ralstonia	Ralstonia pickettii	Saudi Arabia	Jizan	PRJNA740144	JAHVEP000000000	Genome	NCBI	https://www.ncbi.nlm.nih.gov/nuccore/JAHVEP000000000
490	SA292	Ralstonia	Ralstonia pickettii	Saudi Arabia	Jizan	PRJNA740144	JAHVEQ000000000	Genome	NCBI	https://www.ncbi.nlm.nih.gov/nuccore/JAHVEQ000000000
491	SA293	Pseudomonas	Pseudomonas entomophila SA293	Saudi Arabia	Jizan	PRJNA740144	JAHVER000000000	Genome	NCBI	https://www.ncbi.nlm.nih.gov/nuccore/JAHVER000000000
492	SA294	Pseudomonas	Pseudomonas entomophila SA294	Saudi Arabia	Jizan	PRJNA740144	JAHVES000000000	Genome	NCBI	https://www.ncbi.nlm.nih.gov/nuccore/JAHVES000000000
493	SA299	Bacillus	Bacillus subtilis	Saudi Arabia	Jizan	PRJNA740144	JAHVET000000000	Genome	NCBI	https://www.ncbi.nlm.nih.gov/nuccore/JAHVET000000000
494	SA300	Pseudomonas	Pseudomonas asiatica	Saudi Arabia	Jizan	PRJEB101632	ERR15954743	Rawreads	ENA	https://www.ebi.ac.uk/ena/browser/view/ERR15954743
495	SA303	Pseudomonas	Pseudomonas plecoglossicida SA303	Saudi Arabia	Jizan	PRJNA740144	JAHVEU000000000	Genome	NCBI	https://www.ncbi.nlm.nih.gov/nuccore/JAHVEU000000000
496	SA304	Staphylococcus	Staphylococcus devriesei	Saudi Arabia	Jizan	PRJNA740144	JAHVEV000000000	Genome	NCBI	https://www.ncbi.nlm.nih.gov/nuccore/JAHVEV000000000
497	SA306	Ralstonia	Ralstonia pickettii	Saudi Arabia	Jizan	PRJEB101632	ERR16090435	Rawreads	ENA	https://www.ebi.ac.uk/ena/browser/view/ERR16090435
498	SA308	Rhizobium	Rhizobium sp. SA308	Saudi Arabia	Jizan	PRJNA740144	JAHVEW000000000	Genome	NCBI	https://www.ncbi.nlm.nih.gov/nuccore/JAHVEW000000000
499	SA74	Pseudomonas	Pseudomonas sp. SA74	Saudi Arabia	Jizan	PRJNA1348955	SRR35951286	Rawreads	NCBI	https://trace.ncbi.nlm.nih.gov/Traces/?run=SRR35951286
500	SBW25	Pseudomonas	Pseudomonas fluorescens. SBW25	UK	University farm Oxford Wytham	NC_012660.1; Also this study	NC_012660.1; Also this study	Genome	NCBI	https://www.ncbi.nlm.nih.gov/nuccore/NC_012660.1
501	Z1-12	Pseudomonas	Pseudomonas sp. Z1-12	Jordan	NA	PRJNA708169	CP071647	Genome	NCBI	https://www.ncbi.nlm.nih.gov/nuccore/CP071647
502	Z1-14	Pseudomonas	Pseudomonas sp. Z1-14	Jordan	NA	PRJNA708169	CP071646	Genome	NCBI	https://www.ncbi.nlm.nih.gov/nuccore/CP071646
503	Z1-15	Arthrobacter	Arthrobacter sp. Z1-15	Jordan	NA	PRJEB101632	ERR16090423	Rawreads	ENA	https://www.ebi.ac.uk/ena/browser/view/ERR16090423
504	Z1-23	Pseudomonas	Pseudomonas sp. Z1-23	Jordan	Azraq	PRJNA1348955	SRR35951283	Rawreads	NCBI	https://trace.ncbi.nlm.nih.gov/Traces/?run=SRR35951283
505	Z1-24	Pseudomonas	Pseudomonas sp. Z1-24	Jordan	NA	PRJNA827473	CP096394	Genome	NCBI	https://www.ncbi.nlm.nih.gov/nuccore/CP096394
506	Z1-29	Pseudomonas	Pseudomonas sp. Z1-29	Jordan	NA	PRJNA708169	CP071645	Genome	NCBI	https://www.ncbi.nlm.nih.gov/nuccore/CP071645
507	Z1-3	Pseudomonas	Pseudomonas sp. Z1-3	Jordan	Azraq	PRJNA1348955	SRR35951285	Rawreads	NCBI	https://trace.ncbi.nlm.nih.gov/Traces/?run=SRR35951285
508	Z1-6	Pseudomonas	Pseudomonas sp. Z1-6	Jordan	NA	PRJNA708169	CP071648	Genome	NCBI	https://www.ncbi.nlm.nih.gov/nuccore/CP071648
509	Z1-7	Pseudomonas	Pseudomonas sp. Z1-7	Jordan	Azraq	PRJNA1348955	SRR35951284	Rawreads	NCBI	https://trace.ncbi.nlm.nih.gov/Traces/?run=SRR35951284
510	Z1-9	Pseudarthrobacter	Pseudarthrobacter sp. Z1-9	Jordan	NA	PRJEB101632	ERR16090424	Rawreads	ENA	https://www.ebi.ac.uk/ena/browser/view/ERR16090424
511	Z2-11	Pseudomonas	Pseudomonas sp. Z2-11	Jordan	NA	PRJNA827473	CP096395	Genome	NCBI	https://www.ncbi.nlm.nih.gov/nuccore/CP096395
512	Z2-12	Pseudomonas	Pseudomonas sp. Z2-12	Jordan	NA	PRJNA1348955	SRR35951197	Rawreads	NCBI	https://trace.ncbi.nlm.nih.gov/Traces/?run=SRR35951197
513	Z2-18	Peribacillus	Peribacillus sp. Z2-18	Jordan	Azraq	PRJNA1348955	SRR35951281	Rawreads	NCBI	https://trace.ncbi.nlm.nih.gov/Traces/?run=SRR35951281
514	Z2-20	Pseudomonas	Pseudomonas sp. Z2-20	Jordan	NA	PRJNA827473	CP096396	Genome	NCBI	https://www.ncbi.nlm.nih.gov/nuccore/CP096396
515	Z2-23	Pseudomonas	Pseudomonas sp. Z2-23	Jordan	Azraq	PRJNA1348955	SRR35951280	Rawreads	NCBI	https://trace.ncbi.nlm.nih.gov/Traces/?run=SRR35951280
516	Z3-2	Paenibacillus	Paenibacillus sp. Z3-2	Jordan	NA	PRJNA827473	CP096397	Genome	NCBI	https://www.ncbi.nlm.nih.gov/nuccore/CP096397
517	Z3-6	Pseudomonas	Pseudomonas sp. Z3-6	Jordan	NA	PRJNA708169	CP071644	Genome	NCBI	https://www.ncbi.nlm.nih.gov/nuccore/CP071644
518	Z3-8	Pseudomonas	Pseudomonas sp. Z3-8	Jordan	NA	PRJNA708169	CP071643	Genome	NCBI	https://www.ncbi.nlm.nih.gov/nuccore/CP071643
519	Z4-11	Pseudomonas	Pseudomonas sp. Z4-11	Jordan	Azraq	PRJNA1348955	SRR35951279	Rawreads	NCBI	https://trace.ncbi.nlm.nih.gov/Traces/?run=SRR35951279
520	Z4-13	Pseudarthrobacter	Pseudarthrobacter sp. Z4-13	Jordan	NA	PRJEB101632	ERR16090425	Rawreads	ENA	https://www.ebi.ac.uk/ena/browser/view/ERR16090425
521	Z4-16	Bacillus	Bacillus sp. Z4-16	Jordan	Azraq	PRJNA1348955	SRR35951278	Rawreads	NCBI	https://trace.ncbi.nlm.nih.gov/Traces/?run=SRR35951278
522	Z4-20	Pseudomonas	Pseudomonas sp. Z4-20	Jordan	NA	PRJNA708169	CP071641	Genome	NCBI	https://www.ncbi.nlm.nih.gov/nuccore/CP071641
523	Z4-24	Pseudomonas	Pseudomonas sp. Z4-24	Jordan	Azraq	PRJNA1348955	SRR35951276	Rawreads	NCBI	https://trace.ncbi.nlm.nih.gov/Traces/?run=SRR35951276
524	Z4-7	Pseudomonas	Pseudomonas sp. Z4-7	Jordan	NA	PRJNA708169	CP071642	Genome	NCBI	https://www.ncbi.nlm.nih.gov/nuccore/CP071642
525	Z5-13	Arthrobacter	Arthrobacter sp. Z5-13	Jordan	NA	PRJEB101632	ERR16090426	Rawreads	ENA	https://www.ebi.ac.uk/ena/browser/view/ERR16090426
526	Z5-15	Microbacterium	Microbacterium paraoxydans	Jordan	NA	PRJEB101632	ERR15954755	Rawreads	ENA	https://www.ebi.ac.uk/ena/browser/view/ERR15954755
527	Z5-21	Staphylococcus	Staphylococcus saprophyticus	Jordan	NA	PRJEB101632	ERR16090436	Rawreads	ENA	https://www.ebi.ac.uk/ena/browser/view/ERR16090436
528	Z5-25	Pseudomonas	Pseudomonas sp. Z5-25	Jordan	Azraq	PRJNA1348955	SRR35951275	Rawreads	NCBI	https://trace.ncbi.nlm.nih.gov/Traces/?run=SRR35951275
529	Z5-33	Pseudomonas	Pseudomonas sp. Z5-33	Jordan	Azraq	PRJNA1348955	SRR35951274	Rawreads	NCBI	https://trace.ncbi.nlm.nih.gov/Traces/?run=SRR35951274
530	Z5-35	Pseudomonas	Pseudomonas sp. Z5-35	Jordan	NA	PRJNA708169	CP071640	Genome	NCBI	https://www.ncbi.nlm.nih.gov/nuccore/CP071640
531	Z5-36	Pseudomonas	Pseudomonas sp. Z5-36	Jordan	NA	PRJNA1348955	SRR35951196	Rawreads	NCBI	https://trace.ncbi.nlm.nih.gov/Traces/?run=SRR35951196
532	Z6-1	Pseudomonas	Pseudomonas sp. Z6-1	Jordan	Azraq	PRJNA1348955	SRR35951273	Rawreads	NCBI	https://trace.ncbi.nlm.nih.gov/Traces/?run=SRR35951273
533	Z6-14	Pseudomonas	Pseudomonas sp. Z6-14	Jordan	NA	PRJNA708169	CP071639	Genome	NCBI	https://www.ncbi.nlm.nih.gov/nuccore/CP071639
534	Z6-20	Pseudomonas	Pseudomonas sp. Z6-20	Jordan	NA	PRJNA708169	CP071638	Genome	NCBI	https://www.ncbi.nlm.nih.gov/nuccore/CP071638
535	Z6-23	Pseudomonas	Pseudomonas sp. Z6-23	Jordan	NA	PRJNA1348955	SRR35951195	Rawreads	NCBI	https://trace.ncbi.nlm.nih.gov/Traces/?run=SRR35951195
536	Z6-24	Paenibacillus	Paenibacillus sp. Z6-24	Jordan	NA	PRJNA827473	CP096398	Genome	NCBI	https://www.ncbi.nlm.nih.gov/nuccore/CP096398

## Sheet: Table S1
EC	Enzyme_Name	Reaction type	Number of multiple entries	Status	Selected accession
1.2.1.17	oxalyl-CoA reductase	OA assimilation	0	uniprot	A0A0M4M306
1.1.1.29	hydroxypyruvate reductase	OA assimilation	3	Reviewed	P36234, Q59516, Q59642
1.1.1.60	tartronate semialdehyde reductase	OA assimilation	3	Reviewed	P0ABQ2
1.2.3.4	oxalate oxidase	Reversible oxalate utilization reaction	3	swissprot	P15290
1.2.3.5	glyoxylate oxidase	Reversible oxalate utilization reaction	1	Reviewed	Q8Z0C8
1.2.7.10	oxalate oxidoreductase	Reversible oxalate utilization reaction	3	Reviewed	Q2RI40, Q2RI41, Q2RI42
1.6.1.5* [7.1.1.1]	NAD-linked formate dehydrogenase	Aerobic metabolism	16	uniprot	Q9ALA2, P0C187, P43010
2.1.2.1	serine hydroxymethyl transferase	OA assimilation	742	Reviewed	A4SFY3, B4S5Y9, O83349, Q11NZ7, Q1QMB9, Q253I4
2.6.1.45	serine---glyoxylate transaminase	OA assimilation	2	Reviewed	O08374
2.7.1.31	glycerate 3-kinase	OA assimilation	7	Reviewed	P77364, P42100
2.8.3.16	formyl-CoA transferase	Catabolic_Reaction	40	Reviewed	O06644
2.8.3.19	oxalate CoA-transferase	Reversible oxalate utilization reaction	2	Reviewed	A9X6P9
2.8.3.2	oxalate CoA-transferase	Reversible oxalate utilization reaction	0	uniprot	A9X6P7
3.5.1.126	oxamate amidohydrolase	Reversible oxalate utilization reaction	1	Reviewed	A6T9C8
3.7.1.1	oxalacetic hydrolase	Reversible oxalate utilization reaction	0	uniprot	I7CRF5
4.1.1.2	oxalate decarboxylase	Reversible oxalate utilization reaction	2	Reviewed	O34767
4.1.1.47	glyoxylate carboligase	OA assimilation	2	Reviewed	P0AEP7
4.1.1.8	oxalyl-CoA decarboxylase	Catabolic_Reaction	3	Reviewed	P40149
6.2.1.8	oxalyl-CoA synthetase	Reversible oxalate utilization reaction	0	uniprot	O74976
OXLT	Oxalate:formate antiporter	OA assimilation	1	Reviewed	Q51330
* EC number transferred to 7.1.1.1

## Sheet: Table S2
Genus	Strains tested	Mutation in Key enzymes
Pseudomonas	Shown in Figure 5	EC 4.1.1.47
Sinorhizobium	IR002, IR052, IR059, IR066*	EC 2.6.1.45, EC 4.1.1.47
Ralstonia	SA290, SA292*, SA288, SA306	-
Serratia	IR057, SA023, SA093, IR027,SA070, SA088*	-
ST2: Red – Negative strains; *- Used as genome reference for SNP analysis.
